# Supplementary material for: Variations in Innate Immune Cell Subtypes Correlate with Epigenetic Clocks, Inflammaging and Health Outcomes
Source: Adv Sci (Weinh). 2025 Aug 27;12(43):e05922. doi: 10.1002/advs.202505922 (PMC12631840; doi:10.1002/advs.202505922)
Supplement: Supplementary file 2 — Supporting Information [file ADVS-12-e05922-s002.xlsx]

## Sheet: SI table S1
table S1: Summary information of the DNAm datasets used in this article.
Cohort / Dataset	First Author	GEO Accession	Number of samples	Sample Type	Array Type	Age Range (years)	Description / Notes
LiuMS	Lara Kular	GSE106648	279	Peripheral Blood	450k	16-66	140 multiple sclerosis patients + 139 controls
Song	Nan Song	GSE169156	2052	Peripheral Blood	EPICv1	18-66	Normal samples
HPT-EPIC	Lulu Shang	GSE210255	1394	Peripheral Blood	EPICv1	21-87	Normal samples
HPT-450k	Lulu Shang	GSE210254	418	Peripheral Blood	450k	34-91	Normal samples
Barturen	Guillermo Barturen	GSE179325	574	Peripheral Blood	EPICv1	19-103	473 positive and 101 negative SARS-CoV-2
Airwave	Oliver Robinson	GSE147740	1129	Peripheral Blood	EPICv1	25-60	Normal samples
VACS	Xinyu Zhang	GSE117860	529	Peripheral Blood	450k	25-75	HIV-positive men
Ventham	N. T. Ventham	GSE87648	382	Peripheral Blood	450k	17-79	204 IBD cases + 178 controls
Hannon-1	Eilis Hannon	GSE80417	675	Peripheral Blood	450k	18-90	353 schizophrenia cases and 322 controls
Hannon-2	Eilis Hannon	GSE84727	847	Peripheral Blood	450k	18-81	414 schizophrenia cases and 433 controls
Zannas	Anthony S Zannas	GSE72680	422	Peripheral Blood	450k	18-77	Normal samples
Flanagan/FBS	James M Flanagan	GSE61151	184	Peripheral Blood	450k	35-83	Normal samples
Johansson	Asa Johansson	GSE87571	732	Peripheral Blood	450k	14-94	Normal samples
LiuRA	Yun Liu	GSE42861	689	Peripheral Blood	450k	18-70	354 Rheumatoid arthritis cases + 335 controls
HNM	Gregory Hannum	GSE40279	656	Peripheral Blood	450k	19-101	Normal samples
Cord Blood	Ana Monteagudo-Sánchez	GSE149572	23	Peripheral Blood and Cord blood	450k	Cord Blood	3 human adult and 20 human cord blood samples
Sorted cord Blood	Olivia M de Goede	GSE82084	36	T cells, Monocytes, Granulocytes, nRBCs	450k	Cord Blood	Isolated from cord blood of term and extreme preterm infants
Classical/Non-classical Monocytes	Anna Guiomar Ferreté-Bonastre	GSE249641	137	Classical, intermediate, non-classical monocytes	EPICv1	Adult	Sorted from SLE patients and healthy donors
MESA Study Monocytes	Lindsay M Reynolds	GSE56046	1202	CD14+ Monocytes	450k	44-83	Sorted monocyte samples from the MESA study
CD34+ Cells (Weidner)	Carola Ingrid Weidner	GSE40799	12	CD34+ cells	450k	Cord Blood	Derived from cord blood
CD34+ Cells (Aranyi)	Tamas Aranyi	GSE72867	69	CD34+ cells	450k	Cord Blood	Derived from cord blood
Dendritic Cells (DCs)	Xue Zhang	GSE59796	12	4 Monocytes, 8 Dendritic cells	450k	Adult	From blood of healthy donors
Hematopoietic Stem/Progenitor Cells (HPCs)	Namyoung Jung	GSE63409	74	LSCs, blast cells, normal HPCs	450k	Adult	6 different types from 5 normal bone marrows
TZH	Chenglong You	OEP000260	710	Peripheral Blood	EPICv1	19-71	Normal samples
Generation Scotland (GenS)	N/A	N/A	18869	Peripheral Blood	EPICv1	17-99	Family-based cohort with linked electronic health records
Mass General Biobank (MGBB)	N/A	N/A	4386	Peripheral Blood	EPICv1	18-99	Biobank data used for health outcome associations
Sorted whole blood	Xuting Wang	GSE224807	876	six leukocyte subtypes and PB	450k and EPICv1	Adult	68 smokers and 74 nonsmokers

## Sheet:  SI table S2
table S2: Correlation of 19 immune cell type fractions with 1150 metabolites in MGBB-ABC cohort (n=1653)
UniLIFE IC types	SCC	P_value	Metabolite_Name	Sub_Pathway	Super_Pathway
aBaso	0.136	2.56e-08	arginine	Urea cycle; Arginine and Proline Metabolism	Amino Acid
aBaso	0.131	9.82e-08	guanidinoacetate	Creatine Metabolism	Amino Acid
aBaso	0.127	2.07e-07	nicotinamide	Nicotinate and Nicotinamide Metabolism	Cofactors and Vitamins
aBaso	0.118	1.38e-06	gamma-glutamylglycine	Gamma-glutamyl Amino Acid	Peptide
aBaso	0.115	2.59e-06	HWESASXX*	Polypeptide	Peptide
aBaso	0.114	3.54e-06	1-(1-enyl-palmitoyl)-GPE (P-16:0)*	Lysoplasmalogen	Lipid
aBaso	0.111	5.81e-06	1-(1-enyl-stearoyl)-GPE (P-18:0)*	Lysoplasmalogen	Lipid
aBaso	0.103	2.7e-05	leucylhydroxyproline*	Dipeptide Derivative	Peptide
aBaso	0.096	8.74e-05	1-(1-enyl-oleoyl)-GPE (P-18:1)*	Lysoplasmalogen	Lipid
aBaso	0.095	0.000104	glycine	Glycine, Serine and Threonine Metabolism	Amino Acid
aBaso	0.094	0.000133	phosphate	Oxidative Phosphorylation	Energy
aBaso	0.092	0.000195	1-(1-enyl-palmitoyl)-GPC (P-16:0)*	Lysoplasmalogen	Lipid
aBaso	0.091	0.000213	1-stearoyl-GPC (18:0)	Lysophospholipid	Lipid
aBaso	0.091	0.000229	1-linoleoyl-GPC (18:2)	Lysophospholipid	Lipid
aBaso	0.088	0.000345	1-linoleoyl-GPA (18:2)*	Lysophospholipid	Lipid
aBaso	0.088	0.000352	stearoylcholine*	Fatty Acid Metabolism (Acyl Choline)	Lipid
aBaso	0.087	0.00042	1-arachidoyl-GPC (20:0)	Lysophospholipid	Lipid
aBaso	0.087	0.000371	7alpha-hydroxy-3-oxo-4-cholestenoate (7-Hoca)	Sterol	Lipid
aBaso	0.086	0.000457	2-hydroxyfluorene sulfate	Tobacco Metabolite	Xenobiotics
aBaso	0.085	0.000565	1-arachidoyl-2-arachidonoyl-GPC (20:0/20:4)*	Phosphatidylcholine (PC)	Lipid
aBaso	0.08	0.0011	gamma-glutamylhistidine	Gamma-glutamyl Amino Acid	Peptide
aBaso	0.078	0.0014	1-stearoyl-2-linoleoyl-GPC (18:0/18:2)*	Phosphatidylcholine (PC)	Lipid
aBaso	0.078	0.00145	linoleoylcholine*	Fatty Acid Metabolism (Acyl Choline)	Lipid
aBaso	0.078	0.00143	serotonin	Tryptophan Metabolism	Amino Acid
aBaso	0.076	0.00186	arachidonoylcholine	Fatty Acid Metabolism (Acyl Choline)	Lipid
aBaso	0.073	0.0028	2-naphthol sulfate	Chemical	Xenobiotics
aBaso	0.072	0.00331	1-(1-enyl-palmitoyl)-2-linoleoyl-GPC (P-16:0/18:2)*	Plasmalogen	Lipid
aBaso	0.072	0.00338	oxindolylalanine	Tryptophan Metabolism	Amino Acid
aBaso	0.071	0.00388	1-eicosenoyl-GPC (20:1)*	Lysophospholipid	Lipid
aBaso	0.071	0.00399	lignoceroyl sphingomyelin (d18:1/24:0)	Sphingomyelins	Lipid
aBaso	0.07	0.00439	homoarginine	Urea cycle; Arginine and Proline Metabolism	Amino Acid
aBaso	0.07	0.00458	1-nonadecanoyl-GPC (19:0)	Lysophospholipid	Lipid
aBaso	0.07	0.00428	dihomo-linolenoyl-choline	Fatty Acid Metabolism (Acyl Choline)	Lipid
aBaso	0.07	0.00443	2'-O-methylcytidine	Pyrimidine Metabolism, Cytidine containing	Nucleotide
aBaso	0.069	0.00516	maltotriose	Glycogen Metabolism	Carbohydrate
aBaso	0.069	0.00505	1-methylnicotinamide	Nicotinate and Nicotinamide Metabolism	Cofactors and Vitamins
aBaso	0.068	0.0055	1-(1-enyl-palmitoyl)-2-linoleoyl-GPE (P-16:0/18:2)*	Plasmalogen	Lipid
aBaso	0.067	0.00667	palmitoylcholine	Fatty Acid Metabolism (Acyl Choline)	Lipid
aBaso	0.066	0.00703	1-stearoyl-GPI (18:0)	Lysophospholipid	Lipid
aBaso	0.066	0.0074	docosahexaenoylcholine	Fatty Acid Metabolism (Acyl Choline)	Lipid
aBaso	0.065	0.00786	1,5-anhydroglucitol (1,5-AG)	Glycolysis, Gluconeogenesis, and Pyruvate Metabolism	Carbohydrate
aBaso	0.065	0.00842	histidine	Histidine Metabolism	Amino Acid
aBaso	0.064	0.00958	1-dihomo-linoleoyl-GPC (20:2)*	Lysophospholipid	Lipid
aBaso	0.064	0.00898	17alpha-hydroxypregnenolone 3-sulfate	Pregnenolone Steroids	Lipid
aBaso	0.064	0.00915	oleoylcholine	Fatty Acid Metabolism (Acyl Choline)	Lipid
aBaso	0.063	0.0106	dehydroepiandrosterone sulfate (DHEA-S)	Androgenic Steroids	Lipid
aBaso	0.063	0.0102	2-ethylphenylsulfate	Benzoate Metabolism	Xenobiotics
aBaso	0.062	0.0112	1-oleoyl-GPI (18:1)	Lysophospholipid	Lipid
aBaso	0.062	0.0113	cis-3,4-methyleneheptanoate	Fatty Acid, Branched	Lipid
aBaso	0.06	0.0155	3-phenylpropionate (hydrocinnamate)	Benzoate Metabolism	Xenobiotics
aBaso	0.06	0.0151	N-acetylarginine	Urea cycle; Arginine and Proline Metabolism	Amino Acid
aBaso	0.06	0.014	1-(1-enyl-stearoyl)-2-docosahexaenoyl-GPC (P-18:0/22:6)*	Plasmalogen	Lipid
aBaso	0.06	0.015	behenoyl dihydrosphingomyelin (d18:0/22:0)*	Dihydrosphingomyelins	Lipid
aBaso	0.06	0.0139	corticosterone	Corticosteroids	Lipid
aBaso	0.059	0.0159	1-arachidonoyl-GPC (20:4n6)*	Lysophospholipid	Lipid
aBaso	0.059	0.0157	1-stearoyl-2-arachidonoyl-GPC (18:0/20:4)	Phosphatidylcholine (PC)	Lipid
aBaso	0.058	0.0188	glycerophosphorylcholine (GPC)	Phospholipid Metabolism	Lipid
aBaso	0.058	0.0183	androstenediol (3beta,17beta) monosulfate (2)	Androgenic Steroids	Lipid
aBaso	0.058	0.0176	eicosenedioate (C20:1-DC)*	Fatty Acid, Dicarboxylate	Lipid
aBaso	0.057	0.021	glycerophosphoethanolamine	Phospholipid Metabolism	Lipid
aBaso	0.057	0.02	isoeugenol sulfate	Food Component/Plant	Xenobiotics
aBaso	0.057	0.0213	1-palmitoyl-2-stearoyl-GPC (16:0/18:0)	Phosphatidylcholine (PC)	Lipid
aBaso	0.057	0.0214	sphingomyelin (d18:2/24:2)*	Sphingomyelins	Lipid
aBaso	0.057	0.0211	4-ethyl-2-methoxyphenol sulfate	Food Component/Plant	Xenobiotics
aBaso	0.056	0.0228	androstenediol (3beta,17beta) monosulfate (1)	Androgenic Steroids	Lipid
aBaso	0.056	0.0236	1-stearoyl-2-docosahexaenoyl-GPI (18:0/22:6)*	Phosphatidylinositol (PI)	Lipid
aBaso	0.055	0.0259	1-docosahexaenoyl-GPC (22:6)*	Lysophospholipid	Lipid
aBaso	0.055	0.0243	o-cresol sulfate	Benzoate Metabolism	Xenobiotics
aBaso	0.055	0.0254	3-acetylphenol sulfate	Chemical	Xenobiotics
aBaso	0.055	0.0256	1-(1-enyl-palmitoyl)-2-docosahexaenoyl-GPC (P-16:0/22:6)*	Plasmalogen	Lipid
aBaso	0.055	0.0262	3-carboxy-4-methyl-5-pentyl-2-furanpropionate (3-CMPFP)**	Fatty Acid, Dicarboxylate	Lipid
aBaso	0.054	0.0283	21-hydroxypregnenolone monosulfate (1)	Pregnenolone Steroids	Lipid
aBaso	0.054	0.028	pregnenediol sulfate (C21H34O5S)*	Pregnenolone Steroids	Lipid
aBaso	0.054	0.0278	sphingomyelin (d18:1/20:1, d18:2/20:0)*	Sphingomyelins	Lipid
aBaso	0.054	0.0296	1-stearoyl-2-docosahexaenoyl-GPC (18:0/22:6)	Phosphatidylcholine (PC)	Lipid
aBaso	0.053	0.0315	1-dihomo-linolenoyl-GPC (20:3n3 or 6)*	Lysophospholipid	Lipid
aBaso	0.053	0.0318	androstenediol (3alpha, 17alpha) monosulfate (2)	Androgenic Steroids	Lipid
aBaso	0.053	0.0302	behenoyl sphingomyelin (d18:1/22:0)*	Sphingomyelins	Lipid
aBaso	0.052	0.0335	valylglycine	Dipeptide	Peptide
aBaso	0.052	0.0329	tricosanoyl sphingomyelin (d18:1/23:0)*	Sphingomyelins	Lipid
aBaso	0.052	0.0351	1-(1-enyl-stearoyl)-2-arachidonoyl-GPE (P-18:0/20:4)*	Plasmalogen	Lipid
aBaso	0.052	0.033	(2,4 or 2,5)-dimethylphenol sulfate	Food Component/Plant	Xenobiotics
aBaso	0.052	0.0331	serine	Glycine, Serine and Threonine Metabolism	Amino Acid
aBaso	0.051	0.0378	1-stearoyl-2-docosapentaenoyl-GPC (18:0/22:5n3)*	Phosphatidylcholine (PC)	Lipid
aBaso	0.051	0.0367	gamma-glutamylcitrulline*	Gamma-glutamyl Amino Acid	Peptide
aBaso	0.051	0.0401	pregnenetriol sulfate*	Pregnenolone Steroids	Lipid
aBaso	0.05	0.044	2,3-dihydroxypyridine	Food Component/Plant	Xenobiotics
aBaso	0.05	0.0434	2-stearoyl-GPI (18:0)*	Lysophospholipid	Lipid
aBaso	0.05	0.0434	dihydroferulate	Food Component/Plant	Xenobiotics
aBaso	0.05	0.0406	phenylalanylalanine	Dipeptide	Peptide
aBaso	0.05	0.0432	1-(1-enyl-palmitoyl)-2-arachidonoyl-GPE (P-16:0/20:4)*	Plasmalogen	Lipid
aBaso	0.05	0.0421	citrulline	Urea cycle; Arginine and Proline Metabolism	Amino Acid
aBaso	0.049	0.0449	4-methylguaiacol sulfate	Benzoate Metabolism	Xenobiotics
aBaso	0.049	0.0457	1-stearoyl-2-dihomo-linolenoyl-GPC (18:0/20:3n3 or 6)*	Phosphatidylcholine (PC)	Lipid
aBaso	0.049	0.0463	threonine	Glycine, Serine and Threonine Metabolism	Amino Acid
aBaso	0.048	0.05	tartronate (hydroxymalonate)	Food Component/Plant	Xenobiotics
aBaso	0.048	0.05	1-stearoyl-2-arachidonoyl-GPS (18:0/20:4)	Phosphatidylserine (PS)	Lipid
aBaso	0.048	0.0535	3-methyl catechol sulfate (1)	Benzoate Metabolism	Xenobiotics
aBaso	0.048	0.0505	3beta-hydroxy-5-cholenoate	Secondary Bile Acid Metabolism	Lipid
aBaso	0.048	0.0521	3-ethylcatechol sulfate (1)	Food Component/Plant	Xenobiotics
aBaso	0.048	0.0527	chenodeoxycholate	Primary Bile Acid Metabolism	Lipid
aBaso	0.047	0.0546	N-acetylproline	Urea cycle; Arginine and Proline Metabolism	Amino Acid
aBaso	0.047	0.0544	1-palmitoyl-GPI (16:0)	Lysophospholipid	Lipid
aBaso	0.047	0.0555	1-linoleoyl-2-arachidonoyl-GPC (18:2/20:4n6)*	Phosphatidylcholine (PC)	Lipid
aBaso	0.047	0.055	hydroxy-CMPF*	Fatty Acid, Dicarboxylate	Lipid
aBaso	0.047	0.0555	4-ethylcatechol sulfate	Benzoate Metabolism	Xenobiotics
aBaso	0.047	0.0557	phosphoethanolamine	Phospholipid Metabolism	Lipid
aBaso	0.046	0.0613	gentisate	Tyrosine Metabolism	Amino Acid
aBaso	0.046	0.0626	andro steroid monosulfate C19H28O6S (1)*	Androgenic Steroids	Lipid
aBaso	0.046	0.0591	S-methylcysteine	Methionine, Cysteine, SAM and Taurine Metabolism	Amino Acid
aBaso	0.046	0.0622	palmitoyl dihydrosphingomyelin (d18:0/16:0)*	Dihydrosphingomyelins	Lipid
aBaso	0.046	0.0595	1-palmityl-2-linoleoyl-GPC (O-16:0/18:2)*	Plasmalogen	Lipid
aBaso	0.046	0.0631	phosphatidylcholine (18:0/20:2, 20:0/18:2)*	Phosphatidylcholine (PC)	Lipid
aBaso	0.046	0.0629	arachidoylcarnitine (C20)*	Fatty Acid Metabolism (Acyl Carnitine, Long Chain Saturated)	Lipid
aBaso	0.046	0.0595	choline phosphate	Phospholipid Metabolism	Lipid
aBaso	0.046	0.0602	pelargonate (9:0)	Medium Chain Fatty Acid	Lipid
aBaso	0.046	0.0643	tyrosine	Tyrosine Metabolism	Amino Acid
aBaso	0.045	0.0672	S-allylcysteine	Food Component/Plant	Xenobiotics
aBaso	0.045	0.0678	3-hydroxypyridine sulfate	Chemical	Xenobiotics
aBaso	0.045	0.0653	7-hydroxyindole sulfate	Tryptophan Metabolism	Amino Acid
aBaso	0.045	0.0671	salicylate	Drug - Topical Agents	Xenobiotics
aBaso	0.044	0.0707	5alpha-pregnan-3beta,20alpha-diol monosulfate (2)	Progestin Steroids	Lipid
aBaso	0.044	0.0748	N-oxalyl glycine (NOG)	Food Component/Plant	Xenobiotics
aBaso	0.044	0.0725	S-1-pyrroline-5-carboxylate	Glutamate Metabolism	Amino Acid
aBaso	0.043	0.0775	carnitine	Carnitine Metabolism	Lipid
aBaso	0.043	0.082	11beta-hydroxyandrosterone glucuronide	Androgenic Steroids	Lipid
aBaso	0.043	0.0796	methyl vanillate sulfate	Food Component/Plant	Xenobiotics
aBaso	0.043	0.0797	GlcNAc sulfate conjugate of C21H34O2 steroid**	Partially Characterized Molecules	Partially Characterized Molecules
aBaso	0.043	0.0821	gamma-glutamylglutamine	Gamma-glutamyl Amino Acid	Peptide
aBaso	0.042	0.0915	16alpha-hydroxy DHEA 3-sulfate	Androgenic Steroids	Lipid
aBaso	0.042	0.09	pregnenolone sulfate	Pregnenolone Steroids	Lipid
aBaso	0.042	0.0872	1-(1-enyl-palmitoyl)-2-arachidonoyl-GPC (P-16:0/20:4)*	Plasmalogen	Lipid
aBaso	0.042	0.0898	6-bromotryptophan	Tryptophan Metabolism	Amino Acid
aBaso	0.042	0.0881	trans-4-hydroxyproline	Urea cycle; Arginine and Proline Metabolism	Amino Acid
aBaso	0.041	0.092	lignoceroylcarnitine (C24)*	Fatty Acid Metabolism (Acyl Carnitine, Long Chain Saturated)	Lipid
aBaso	0.04	0.108	paraxanthine	Xanthine Metabolism	Xenobiotics
aBaso	0.04	0.0999	1-(1-enyl-stearoyl)-2-docosahexaenoyl-GPE (P-18:0/22:6)*	Plasmalogen	Lipid
aBaso	0.04	0.101	eicosapentaenoylcholine	Fatty Acid Metabolism (Acyl Choline)	Lipid
aBaso	0.04	0.103	3-ethylcatechol sulfate (2)	Food Component/Plant	Xenobiotics
aBaso	0.039	0.117	4-methylcatechol sulfate	Benzoate Metabolism	Xenobiotics
aBaso	0.039	0.116	3-hydroxy-2-methylpyridine sulfate	Chemical	Xenobiotics
aBaso	0.039	0.115	perfluorohexanesulfonate (PFHxS)	Chemical	Xenobiotics
aBaso	0.039	0.113	citrate	TCA Cycle	Energy
aBaso	0.038	0.119	quinate	Food Component/Plant	Xenobiotics
aBaso	0.038	0.119	1-linoleoyl-GPE (18:2)*	Lysophospholipid	Lipid
aBaso	0.038	0.123	gamma-CEHC	Tocopherol Metabolism	Cofactors and Vitamins
aBaso	0.038	0.127	1-eicosapentaenoyl-GPC (20:5)*	Lysophospholipid	Lipid
aBaso	0.038	0.123	1-(1-enyl-stearoyl)-2-linoleoyl-GPE (P-18:0/18:2)*	Plasmalogen	Lipid
aBaso	0.038	0.119	11beta-hydroxyetiocholanolone glucuronide*	Androgenic Steroids	Lipid
aBaso	0.037	0.136	5-acetylamino-6-formylamino-3-methyluracil	Xanthine Metabolism	Xenobiotics
aBaso	0.037	0.132	N-acetyl-S-allyl-cysteine	Food Component/Plant	Xenobiotics
aBaso	0.037	0.138	delta-CEHC	Tocopherol Metabolism	Cofactors and Vitamins
aBaso	0.037	0.135	caffeine	Xanthine Metabolism	Xenobiotics
aBaso	0.036	0.139	1-palmityl-GPC (O-16:0)	Lysoplasmalogen	Lipid
aBaso	0.036	0.14	catechol sulfate	Benzoate Metabolism	Xenobiotics
aBaso	0.036	0.144	sphingomyelin (d18:1/22:2, d18:2/22:1, d16:1/24:2)*	Sphingomyelins	Lipid
aBaso	0.036	0.14	sphingomyelin (d18:2/23:0, d18:1/23:1, d17:1/24:1)*	Sphingomyelins	Lipid
aBaso	0.036	0.147	3-indoleglyoxylic acid	Food Component/Plant	Xenobiotics
aBaso	0.036	0.147	12,13-DiHOME	Fatty Acid, Dihydroxy	Lipid
aBaso	0.035	0.159	hippurate	Benzoate Metabolism	Xenobiotics
aBaso	0.035	0.161	tauro-beta-muricholate	Primary Bile Acid Metabolism	Lipid
aBaso	0.035	0.153	5-acetylamino-6-amino-3-methyluracil	Xanthine Metabolism	Xenobiotics
aBaso	0.035	0.154	21-hydroxypregnenolone disulfate	Pregnenolone Steroids	Lipid
aBaso	0.035	0.15	citraconate/glutaconate	TCA Cycle	Energy
aBaso	0.035	0.157	1-stearyl-GPC (O-18:0)*	Lysoplasmalogen	Lipid
aBaso	0.035	0.155	sphingomyelin (d18:0/20:0, d16:0/22:0)*	Dihydrosphingomyelins	Lipid
aBaso	0.035	0.15	S-carboxyethylcysteine	Methionine, Cysteine, SAM and Taurine Metabolism	Amino Acid
aBaso	0.034	0.17	trigonelline (N'-methylnicotinate)	Nicotinate and Nicotinamide Metabolism	Cofactors and Vitamins
aBaso	0.034	0.167	1-oleoyl-GPC (18:1)	Lysophospholipid	Lipid
aBaso	0.034	0.162	deoxycarnitine	Carnitine Metabolism	Lipid
aBaso	0.034	0.171	4-vinylphenol sulfate	Benzoate Metabolism	Xenobiotics
aBaso	0.034	0.173	4-hydroxycoumarin	Drug - Cardiovascular	Xenobiotics
aBaso	0.034	0.163	4-vinylguaiacol sulfate	Food Component/Plant	Xenobiotics
aBaso	0.034	0.161	sphingomyelin (d18:1/22:1, d18:2/22:0, d16:1/24:1)*	Sphingomyelins	Lipid
aBaso	0.034	0.167	1-palmityl-GPE (O-16:0)*	Lysoplasmalogen	Lipid
aBaso	0.034	0.165	cortolone glucuronide (1)	Corticosteroids	Lipid
aBaso	0.033	0.176	1-lignoceroyl-GPC (24:0)	Lysophospholipid	Lipid
aBaso	0.033	0.181	1,2-dilinoleoyl-GPC (18:2/18:2)	Phosphatidylcholine (PC)	Lipid
aBaso	0.033	0.179	1-stearoyl-2-linoleoyl-GPI (18:0/18:2)	Phosphatidylinositol (PI)	Lipid
aBaso	0.033	0.175	perfluorooctanesulfonate (PFOS)	Chemical	Xenobiotics
aBaso	0.033	0.183	5-hydroxy-2-methylpyridine sulfate	Chemical	Xenobiotics
aBaso	0.033	0.174	hydroxypalmitoyl sphingomyelin (d18:1/16:0(OH))**	Sphingomyelins	Lipid
aBaso	0.033	0.182	1-palmitoyl-2-linoleoyl-GPI (16:0/18:2)	Phosphatidylinositol (PI)	Lipid
aBaso	0.033	0.176	taurine	Methionine, Cysteine, SAM and Taurine Metabolism	Amino Acid
aBaso	0.032	0.194	histidine betaine (hercynine)*	Food Component/Plant	Xenobiotics
aBaso	0.032	0.199	1-linolenoyl-GPC (18:3)*	Lysophospholipid	Lipid
aBaso	0.032	0.199	sphingomyelin (d18:1/24:1, d18:2/24:0)*	Sphingomyelins	Lipid
aBaso	0.032	0.195	catechol glucuronide	Tyrosine Metabolism	Amino Acid
aBaso	0.032	0.19	cis-3,4-methyleneheptanoylcarnitine	Fatty Acid Metabolism (Acyl Carnitine, Medium Chain)	Lipid
aBaso	0.032	0.195	creatine	Creatine Metabolism	Amino Acid
aBaso	0.031	0.207	gamma-glutamylmethionine	Gamma-glutamyl Amino Acid	Peptide
aBaso	0.031	0.21	1-oleoyl-GPE (18:1)	Lysophospholipid	Lipid
aBaso	0.031	0.203	5alpha-pregnan-3beta,20alpha-diol disulfate	Progestin Steroids	Lipid
aBaso	0.031	0.201	S-methylmethionine	Methionine, Cysteine, SAM and Taurine Metabolism	Amino Acid
aBaso	0.031	0.201	1-adrenoyl-GPC (22:4)*	Lysophospholipid	Lipid
aBaso	0.031	0.208	3-(3-hydroxyphenyl)propionate sulfate	Benzoate Metabolism	Xenobiotics
aBaso	0.031	0.201	sphingomyelin (d18:2/21:0, d16:2/23:0)*	Sphingomyelins	Lipid
aBaso	0.031	0.207	N,N-dimethyl-5-aminovalerate	Lysine Metabolism	Amino Acid
aBaso	0.03	0.23	1-stearoyl-2-oleoyl-GPS (18:0/18:1)	Phosphatidylserine (PS)	Lipid
aBaso	0.03	0.217	3-(3-hydroxyphenyl)propionate	Benzoate Metabolism	Xenobiotics
aBaso	0.03	0.228	2-oxoarginine*	Urea cycle; Arginine and Proline Metabolism	Amino Acid
aBaso	0.03	0.229	isoleucylglycine	Dipeptide	Peptide
aBaso	0.03	0.226	glutamine	Glutamate Metabolism	Amino Acid
aBaso	0.029	0.246	3-methylhistidine	Histidine Metabolism	Amino Acid
aBaso	0.029	0.231	taurolithocholate	Secondary Bile Acid Metabolism	Lipid
aBaso	0.029	0.243	1-methylxanthine	Xanthine Metabolism	Xenobiotics
aBaso	0.029	0.241	3-(4-hydroxyphenyl)propionate	Benzoate Metabolism	Xenobiotics
aBaso	0.029	0.237	1-(1-enyl-palmitoyl)-2-docosahexaenoyl-GPE (P-16:0/22:6)*	Plasmalogen	Lipid
aBaso	0.029	0.233	1-oleoyl-2-docosahexaenoyl-GPC (18:1/22:6)*	Phosphatidylcholine (PC)	Lipid
aBaso	0.029	0.246	1-stearoyl-2-oleoyl-GPI (18:0/18:1)*	Phosphatidylinositol (PI)	Lipid
aBaso	0.028	0.248	theobromine	Xanthine Metabolism	Xenobiotics
aBaso	0.028	0.248	androstenediol (3beta,17beta) disulfate (2)	Androgenic Steroids	Lipid
aBaso	0.028	0.25	solanidine	Food Component/Plant	Xenobiotics
aBaso	0.028	0.26	propyl 4-hydroxybenzoate sulfate	Benzoate Metabolism	Xenobiotics
aBaso	0.028	0.247	glyco-beta-muricholate**	Primary Bile Acid Metabolism	Lipid
aBaso	0.028	0.255	4-vinylcatechol sulfate	Benzoate Metabolism	Xenobiotics
aBaso	0.028	0.263	tetrahydrocortisone glucuronide (5)	Corticosteroids	Lipid
aBaso	0.028	0.251	anthranilate	Tryptophan Metabolism	Amino Acid
aBaso	0.027	0.275	phenylacetate	Phenylalanine Metabolism	Amino Acid
aBaso	0.027	0.269	N-(2-furoyl)glycine	Food Component/Plant	Xenobiotics
aBaso	0.027	0.275	gamma-glutamylthreonine	Gamma-glutamyl Amino Acid	Peptide
aBaso	0.027	0.278	tryptophan betaine	Tryptophan Metabolism	Amino Acid
aBaso	0.027	0.264	N-stearoylserine*	Endocannabinoid	Lipid
aBaso	0.027	0.269	3-hydroxypyridine glucuronide	Chemical	Xenobiotics
aBaso	0.026	0.283	p-cresol sulfate	Benzoate Metabolism	Xenobiotics
aBaso	0.026	0.289	N-acetyl-3-methylhistidine*	Histidine Metabolism	Amino Acid
aBaso	0.026	0.293	methyl-4-hydroxybenzoate sulfate	Benzoate Metabolism	Xenobiotics
aBaso	0.026	0.291	pregnanolone/allopregnanolone sulfate	Progestin Steroids	Lipid
aBaso	0.026	0.29	sphingomyelin (d18:1/21:0, d17:1/22:0, d16:1/23:0)*	Sphingomyelins	Lipid
aBaso	0.026	0.29	1-stearoyl-2-meadoyl-GPC (18:0/20:3n9)*	Phosphatidylcholine (PC)	Lipid
aBaso	0.026	0.29	sphingomyelin (d18:2/18:1)*	Sphingomyelins	Lipid
aBaso	0.026	0.299	delta-CEHC glucuronide	Tocopherol Metabolism	Cofactors and Vitamins
aBaso	0.026	0.298	branched chain 14:0 dicarboxylic acid**	Fatty Acid, Dicarboxylate	Lipid
aBaso	0.026	0.294	2-methoxyhydroquinone sulfate (2)	Benzoate Metabolism	Xenobiotics
aBaso	0.025	0.305	3-carboxy-4-methyl-5-propyl-2-furanpropanoate (CMPF)	Fatty Acid, Dicarboxylate	Lipid
aBaso	0.025	0.313	1-stearoyl-GPE (18:0)	Lysophospholipid	Lipid
aBaso	0.025	0.312	beta-cryptoxanthin	Vitamin A Metabolism	Cofactors and Vitamins
aBaso	0.025	0.306	3-hydroxyhippurate	Benzoate Metabolism	Xenobiotics
aBaso	0.025	0.3	glycohyocholate	Secondary Bile Acid Metabolism	Lipid
aBaso	0.025	0.309	2'-O-methyluridine	Pyrimidine Metabolism, Uracil containing	Nucleotide
aBaso	0.024	0.339	4-acetylphenol sulfate	Benzoate Metabolism	Xenobiotics
aBaso	0.024	0.337	glutamate, gamma-methyl ester	Glutamate Metabolism	Amino Acid
aBaso	0.024	0.332	pregnenediol disulfate (C21H34O8S2)*	Pregnenolone Steroids	Lipid
aBaso	0.024	0.331	palmitoyl sphingomyelin (d18:1/16:0)	Sphingomyelins	Lipid
aBaso	0.024	0.322	acesulfame	Food Component/Plant	Xenobiotics
aBaso	0.024	0.324	sphingomyelin (d18:2/24:1, d18:1/24:2)*	Sphingomyelins	Lipid
aBaso	0.024	0.338	1-linoleoyl-2-linolenoyl-GPC (18:2/18:3)*	Phosphatidylcholine (PC)	Lipid
aBaso	0.024	0.323	indoleacetoylcarnitine*	Tryptophan Metabolism	Amino Acid
aBaso	0.024	0.327	thyroxine	Tyrosine Metabolism	Amino Acid
aBaso	0.023	0.341	homostachydrine*	Food Component/Plant	Xenobiotics
aBaso	0.023	0.343	1-linoleoyl-GPI (18:2)*	Lysophospholipid	Lipid
aBaso	0.023	0.36	cis-urocanate	Histidine Metabolism	Amino Acid
aBaso	0.023	0.349	indolin-2-one	Food Component/Plant	Xenobiotics
aBaso	0.023	0.348	1-palmitoyl-2-arachidonoyl-GPI (16:0/20:4)*	Phosphatidylinositol (PI)	Lipid
aBaso	0.023	0.351	beta-alanine	Pyrimidine Metabolism, Uracil containing	Nucleotide
aBaso	0.022	0.37	methionine sulfoxide	Methionine, Cysteine, SAM and Taurine Metabolism	Amino Acid
aBaso	0.022	0.375	1-stearoyl-2-arachidonoyl-GPI (18:0/20:4)	Phosphatidylinositol (PI)	Lipid
aBaso	0.022	0.37	2-linoleoylglycerol (18:2)	Monoacylglycerol	Lipid
aBaso	0.022	0.378	pro-hydroxy-pro	Urea cycle; Arginine and Proline Metabolism	Amino Acid
aBaso	0.022	0.38	cholesterol sulfate	Sterol	Lipid
aBaso	0.022	0.365	2-hydroxyacetaminophen sulfate*	Drug - Analgesics, Anesthetics	Xenobiotics
aBaso	0.022	0.379	docosadioate (C22-DC)	Fatty Acid, Dicarboxylate	Lipid
aBaso	0.022	0.37	methylsuccinoylcarnitine	Leucine, Isoleucine and Valine Metabolism	Amino Acid
aBaso	0.022	0.369	lactosyl-N-behenoyl-sphingosine (d18:1/22:0)*	Lactosylceramides (LCER)	Lipid
aBaso	0.022	0.371	dihydrocaffeate sulfate (2)	Food Component/Plant	Xenobiotics
aBaso	0.022	0.382	pregnenetriol disulfate*	Pregnenolone Steroids	Lipid
aBaso	0.022	0.362	2-methoxyhydroquinone sulfate (1)	Benzoate Metabolism	Xenobiotics
aBaso	0.022	0.366	4-acetamidophenol	Drug - Analgesics, Anesthetics	Xenobiotics
aBaso	0.021	0.399	glycolithocholate	Secondary Bile Acid Metabolism	Lipid
aBaso	0.021	0.403	1-palmitoyl-GPC (16:0)	Lysophospholipid	Lipid
aBaso	0.021	0.391	leukotriene B5	Eicosanoid	Lipid
aBaso	0.021	0.39	2-hydroxydecanoate	Fatty Acid, Monohydroxy	Lipid
aBaso	0.021	0.399	sphingomyelin (d18:2/14:0, d18:1/14:1)*	Sphingomyelins	Lipid
aBaso	0.021	0.385	2-hydroxylaurate	Fatty Acid, Monohydroxy	Lipid
aBaso	0.02	0.406	theophylline	Xanthine Metabolism	Xenobiotics
aBaso	0.02	0.425	hyocholate	Secondary Bile Acid Metabolism	Lipid
aBaso	0.02	0.421	N-acetylhistidine	Histidine Metabolism	Amino Acid
aBaso	0.02	0.419	N-acetylcitrulline	Urea cycle; Arginine and Proline Metabolism	Amino Acid
aBaso	0.02	0.419	androsterone glucuronide	Androgenic Steroids	Lipid
aBaso	0.02	0.418	1-(1-enyl-stearoyl)-2-oleoyl-GPE (P-18:0/18:1)	Plasmalogen	Lipid
aBaso	0.02	0.427	1-(1-enyl-palmitoyl)-2-oleoyl-GPE (P-16:0/18:1)*	Plasmalogen	Lipid
aBaso	0.02	0.423	1-margaroyl-2-arachidonoyl-GPC (17:0/20:4)*	Phosphatidylcholine (PC)	Lipid
aBaso	0.02	0.409	1-(1-enyl-palmitoyl)-2-palmitoyl-GPC (P-16:0/16:0)*	Plasmalogen	Lipid
aBaso	0.02	0.426	2-ketocaprylate	Leucine, Isoleucine and Valine Metabolism	Amino Acid
aBaso	0.02	0.415	tryptophan	Tryptophan Metabolism	Amino Acid
aBaso	0.019	0.437	cinnamoylglycine	Food Component/Plant	Xenobiotics
aBaso	0.019	0.445	eicosanedioate (C20-DC)	Fatty Acid, Dicarboxylate	Lipid
aBaso	0.019	0.43	3-methyl catechol sulfate (2)	Benzoate Metabolism	Xenobiotics
aBaso	0.019	0.448	N-formylanthranilic acid	Tryptophan Metabolism	Amino Acid
aBaso	0.019	0.436	1-(1-enyl-palmitoyl)-2-oleoyl-GPC (P-16:0/18:1)*	Plasmalogen	Lipid
aBaso	0.019	0.437	caffeic acid sulfate	Food Component/Plant	Xenobiotics
aBaso	0.019	0.43	glycerate	Glycolysis, Gluconeogenesis, and Pyruvate Metabolism	Carbohydrate
aBaso	0.019	0.444	heptanoate (7:0)	Medium Chain Fatty Acid	Lipid
aBaso	0.018	0.456	levulinate (4-oxovalerate)	Food Component/Plant	Xenobiotics
aBaso	0.018	0.454	1-methylurate	Xanthine Metabolism	Xenobiotics
aBaso	0.018	0.467	taurolithocholate 3-sulfate	Secondary Bile Acid Metabolism	Lipid
aBaso	0.018	0.467	androstenediol (3beta,17beta) disulfate (1)	Androgenic Steroids	Lipid
aBaso	0.018	0.459	11-ketoetiocholanolone glucuronide	Androgenic Steroids	Lipid
aBaso	0.018	0.459	cyclo(pro-val)	Dipeptide	Peptide
aBaso	0.018	0.469	sphingomyelin (d18:2/23:1)*	Sphingomyelins	Lipid
aBaso	0.017	0.482	4-imidazoleacetate	Histidine Metabolism	Amino Acid
aBaso	0.017	0.499	thymol sulfate	Food Component/Plant	Xenobiotics
aBaso	0.017	0.5	5alpha-pregnan-3beta,20beta-diol monosulfate (1)	Progestin Steroids	Lipid
aBaso	0.017	0.478	4-hydroxyglutamate	Glutamate Metabolism	Amino Acid
aBaso	0.017	0.495	taurohyocholate*	Secondary Bile Acid Metabolism	Lipid
aBaso	0.017	0.49	guaiacol sulfate	Benzoate Metabolism	Xenobiotics
aBaso	0.017	0.497	2-acetamidophenol sulfate	Food Component/Plant	Xenobiotics
aBaso	0.017	0.492	behenoylcarnitine (C22)*	Fatty Acid Metabolism (Acyl Carnitine, Long Chain Saturated)	Lipid
aBaso	0.017	0.49	4-allylcatechol sulfate	Benzoate Metabolism	Xenobiotics
aBaso	0.017	0.5	vanillate glucuronide	Food Component/Plant	Xenobiotics
aBaso	0.017	0.486	taurodeoxycholate	Secondary Bile Acid Metabolism	Lipid
aBaso	0.017	0.487	asparagine	Alanine and Aspartate Metabolism	Amino Acid
aBaso	0.016	0.506	pimelate (C7-DC)	Fatty Acid, Dicarboxylate	Lipid
aBaso	0.016	0.525	1,3,7-trimethylurate	Xanthine Metabolism	Xenobiotics
aBaso	0.016	0.521	alpha-CMBHC glucuronide	Tocopherol Metabolism	Cofactors and Vitamins
aBaso	0.016	0.509	syringol sulfate	Food Component/Plant	Xenobiotics
aBaso	0.016	0.507	5-hydroxyindole sulfate	Tryptophan Metabolism	Amino Acid
aBaso	0.016	0.522	dihydroferulic acid sulfate	Food Component/Plant	Xenobiotics
aBaso	0.016	0.515	feruloylquinate (4)	Food Component/Plant	Xenobiotics
aBaso	0.015	0.553	2-isopropylmalate	Food Component/Plant	Xenobiotics
aBaso	0.015	0.54	1,3-dimethylurate	Xanthine Metabolism	Xenobiotics
aBaso	0.015	0.533	1-palmitoyl-GPE (16:0)	Lysophospholipid	Lipid
aBaso	0.015	0.532	succinylcarnitine (C4-DC)	TCA Cycle	Energy
aBaso	0.015	0.534	5alpha-pregnan-diol disulfate	Progestin Steroids	Lipid
aBaso	0.015	0.54	1-margaroyl-GPE (17:0)*	Lysophospholipid	Lipid
aBaso	0.015	0.537	benzoylcarnitine*	Chemical	Xenobiotics
aBaso	0.015	0.554	ferulic acid 4-sulfate	Food Component/Plant	Xenobiotics
aBaso	0.015	0.529	umbelliferone sulfate	Food Component/Plant	Xenobiotics
aBaso	0.015	0.547	N-carbamoylalanine	Alanine and Aspartate Metabolism	Amino Acid
aBaso	0.015	0.546	1-margaroyl-2-linoleoyl-GPC (17:0/18:2)*	Phosphatidylcholine (PC)	Lipid
aBaso	0.015	0.536	1-stearoyl-2-adrenoyl-GPC (18:0/22:4)*	Phosphatidylcholine (PC)	Lipid
aBaso	0.015	0.538	N2-acetyl,N6-methyllysine	Lysine Metabolism	Amino Acid
aBaso	0.015	0.529	4-vinylguaiacol glucuronide	Food Component/Plant	Xenobiotics
aBaso	0.015	0.536	homovanillate (HVA)	Tyrosine Metabolism	Amino Acid
aBaso	0.015	0.541	7-dehydrocholesterol	Sterol	Lipid
aBaso	0.015	0.532	trans-urocanate	Histidine Metabolism	Amino Acid
aBaso	0.014	0.576	4-ethylphenylsulfate	Benzoate Metabolism	Xenobiotics
aBaso	0.014	0.568	1-pentadecanoyl-GPC (15:0)*	Lysophospholipid	Lipid
aBaso	0.014	0.578	4-methoxyphenol sulfate	Tyrosine Metabolism	Amino Acid
aBaso	0.014	0.564	3-methoxycatechol sulfate (1)	Benzoate Metabolism	Xenobiotics
aBaso	0.014	0.58	1-palmitoyl-2-oleoyl-GPI (16:0/18:1)*	Phosphatidylinositol (PI)	Lipid
aBaso	0.014	0.575	sphingomyelin (d18:1/25:0, d19:0/24:1, d20:1/23:0, d19:1/24:0)*	Sphingomyelins	Lipid
aBaso	0.014	0.567	(2-butoxyethoxy)acetic acid	Chemical	Xenobiotics
aBaso	0.014	0.558	gamma-glutamyltyrosine	Gamma-glutamyl Amino Acid	Peptide
aBaso	0.013	0.611	campesterol	Sterol	Lipid
aBaso	0.013	0.585	fibrinopeptide A, des-ala(1)*	Fibrinogen Cleavage Peptide	Peptide
aBaso	0.013	0.597	phenylacetylcarnitine	Acetylated Peptides	Peptide
aBaso	0.012	0.624	N-acetylasparagine	Alanine and Aspartate Metabolism	Amino Acid
aBaso	0.012	0.634	7-methylxanthine	Xanthine Metabolism	Xenobiotics
aBaso	0.012	0.636	S-methylcysteine sulfoxide	Methionine, Cysteine, SAM and Taurine Metabolism	Amino Acid
aBaso	0.012	0.632	N-methyltaurine	Methionine, Cysteine, SAM and Taurine Metabolism	Amino Acid
aBaso	0.012	0.636	linoleoyl-linolenoyl-glycerol (18:2/18:3) [2]*	Diacylglycerol	Lipid
aBaso	0.012	0.62	N-acetyl-2-aminooctanoate*	Fatty Acid, Amino	Lipid
aBaso	0.012	0.634	pyridoxal	Vitamin B6 Metabolism	Cofactors and Vitamins
aBaso	0.011	0.65	theanine	Food Component/Plant	Xenobiotics
aBaso	0.011	0.658	cyclo(leu-pro)	Dipeptide	Peptide
aBaso	0.011	0.664	1-eicosenoyl-GPE (20:1)*	Lysophospholipid	Lipid
aBaso	0.011	0.643	trans-3,4-methyleneheptanoate	Food Component/Plant	Xenobiotics
aBaso	0.011	0.646	4-acetamidobenzoate	Chemical	Xenobiotics
aBaso	0.011	0.648	glycosyl-N-behenoyl-sphingadienine (d18:2/22:0)*	Hexosylceramides (HCER)	Lipid
aBaso	0.011	0.663	perfluorooctanoate (PFOA)	Chemical	Xenobiotics
aBaso	0.011	0.664	3-hydroxyhippurate sulfate	Benzoate Metabolism	Xenobiotics
aBaso	0.01	0.696	cysteine sulfinic acid	Methionine, Cysteine, SAM and Taurine Metabolism	Amino Acid
aBaso	0.01	0.69	isoursodeoxycholate	Secondary Bile Acid Metabolism	Lipid
aBaso	0.01	0.689	1-eicosapentaenoyl-GPE (20:5)*	Lysophospholipid	Lipid
aBaso	0.01	0.69	methyl glucopyranoside (alpha + beta)	Food Component/Plant	Xenobiotics
aBaso	0.01	0.695	enterolactone sulfate	Food Component/Plant	Xenobiotics
aBaso	0.01	0.683	3-decenoylcarnitine	Fatty Acid Metabolism (Acyl Carnitine, Monounsaturated)	Lipid
aBaso	0.01	0.692	allantoin	Purine Metabolism, (Hypo)Xanthine/Inosine containing	Nucleotide
aBaso	0.01	0.689	butyrate/isobutyrate (4:0)	Short Chain Fatty Acid	Lipid
aBaso	0.01	0.671	4-acetaminophen sulfate	Drug - Analgesics, Anesthetics	Xenobiotics
aBaso	0.01	0.694	fructose	Fructose, Mannose and Galactose Metabolism	Carbohydrate
aBaso	0.01	0.685	sucrose	Disaccharides and Oligosaccharides	Carbohydrate
aBaso	0.009	0.728	3,7-dimethylurate	Xanthine Metabolism	Xenobiotics
aBaso	0.009	0.713	2,8-quinolinediol sulfate	Food Component/Plant	Xenobiotics
aBaso	0.009	0.713	gamma-glutamyl-alpha-lysine	Gamma-glutamyl Amino Acid	Peptide
aBaso	0.009	0.706	4-chlorobenzoic acid	Chemical	Xenobiotics
aBaso	0.008	0.756	2-arachidonoylglycerol (20:4)	Monoacylglycerol	Lipid
aBaso	0.008	0.751	oxalate (ethanedioate)	Ascorbate and Aldarate Metabolism	Cofactors and Vitamins
aBaso	0.008	0.749	S-(3-hydroxypropyl)mercapturic acid (HPMA)	Chemical	Xenobiotics
aBaso	0.008	0.742	cholesterol	Sterol	Lipid
aBaso	0.007	0.787	xanthosine	Purine Metabolism, (Hypo)Xanthine/Inosine containing	Nucleotide
aBaso	0.007	0.767	7-ketodeoxycholate	Secondary Bile Acid Metabolism	Lipid
aBaso	0.007	0.769	indolepropionate	Tryptophan Metabolism	Amino Acid
aBaso	0.007	0.783	hydroquinone sulfate	Drug - Topical Agents	Xenobiotics
aBaso	0.007	0.777	pyrraline	Food Component/Plant	Xenobiotics
aBaso	0.007	0.764	1-(1-enyl-palmitoyl)-2-palmitoleoyl-GPC (P-16:0/16:1)*	Plasmalogen	Lipid
aBaso	0.007	0.761	2-methylserine	Glycine, Serine and Threonine Metabolism	Amino Acid
aBaso	0.007	0.764	1-stearoyl-2-(hydroxylinoleoyl)-GPC (18:0/18:2(OH))*	Phosphatidylcholine (PC)	Lipid
aBaso	0.007	0.786	glucuronide of C10H18O2 (1)*	Partially Characterized Molecules	Partially Characterized Molecules
aBaso	0.007	0.761	vanillic acid glycine	Food Component/Plant	Xenobiotics
aBaso	0.007	0.77	9,10-DiHOME	Fatty Acid, Dihydroxy	Lipid
aBaso	0.006	0.817	trizma acetate	Chemical	Xenobiotics
aBaso	0.006	0.809	gamma-glutamylalanine	Gamma-glutamyl Amino Acid	Peptide
aBaso	0.006	0.809	palmitoleoyl-linoleoyl-glycerol (16:1/18:2) [1]*	Diacylglycerol	Lipid
aBaso	0.006	0.801	cerotoylcarnitine (C26)*	Fatty Acid Metabolism (Acyl Carnitine, Long Chain Saturated)	Lipid
aBaso	0.006	0.818	tetrahydrocortisol sulfate (1)	Corticosteroids	Lipid
aBaso	0.005	0.843	2-methylbutyrylglycine	Leucine, Isoleucine and Valine Metabolism	Amino Acid
aBaso	0.005	0.853	1-palmitoleoyl-GPI (16:1)*	Lysophospholipid	Lipid
aBaso	0.005	0.839	cyclo(gly-pro)	Dipeptide	Peptide
aBaso	0.005	0.834	3beta-hydroxy-5-cholestenoate	Sterol	Lipid
aBaso	0.005	0.855	1-stearoyl-2-oleoyl-GPC (18:0/18:1)	Phosphatidylcholine (PC)	Lipid
aBaso	0.005	0.837	linoleoyl-docosahexaenoyl-glycerol (18:2/22:6) [2]*	Diacylglycerol	Lipid
aBaso	0.004	0.864	3-indoxyl sulfate	Tryptophan Metabolism	Amino Acid
aBaso	0.004	0.885	1,7-dimethylurate	Xanthine Metabolism	Xenobiotics
aBaso	0.004	0.866	dexpanthenol	Chemical	Xenobiotics
aBaso	0.004	0.862	2-aminophenol sulfate	Food Component/Plant	Xenobiotics
aBaso	0.004	0.874	N,N-dimethylalanine	Alanine and Aspartate Metabolism	Amino Acid
aBaso	0.004	0.885	3-methoxytyrosine	Tyrosine Metabolism	Amino Acid
aBaso	0.004	0.886	taurocholate	Primary Bile Acid Metabolism	Lipid
aBaso	0.004	0.868	2-hydroxyhippurate (salicylurate)	Benzoate Metabolism	Xenobiotics
aBaso	0.004	0.877	cytosine	Pyrimidine Metabolism, Cytidine containing	Nucleotide
aBaso	0.003	0.907	allo-threonine	Glycine, Serine and Threonine Metabolism	Amino Acid
aBaso	0.003	0.919	2-hydroxyoctanoate	Fatty Acid, Monohydroxy	Lipid
aBaso	0.003	0.9	tauroursodeoxycholate	Secondary Bile Acid Metabolism	Lipid
aBaso	0.003	0.916	2-methoxyresorcinol sulfate	Chemical	Xenobiotics
aBaso	0.003	0.9	p-cresol glucuronide*	Tyrosine Metabolism	Amino Acid
aBaso	0.003	0.917	3-methoxycatechol sulfate (2)	Benzoate Metabolism	Xenobiotics
aBaso	0.003	0.912	1-palmitoyl-2-dihomo-linolenoyl-GPC (16:0/20:3n3 or 6)*	Phosphatidylcholine (PC)	Lipid
aBaso	0.003	0.902	myristoyl dihydrosphingomyelin (d18:0/14:0)*	Dihydrosphingomyelins	Lipid
aBaso	0.003	0.908	1-pentadecanoyl-2-docosahexaenoyl-GPC (15:0/22:6)*	Phosphatidylcholine (PC)	Lipid
aBaso	0.003	0.9	1,2-dilinoleoyl-GPE (18:2/18:2)*	Phosphatidylethanolamine (PE)	Lipid
aBaso	0.003	0.889	5,6-dihydrothymine	Pyrimidine Metabolism, Thymine containing	Nucleotide
aBaso	0.003	0.889	adenine	Purine Metabolism, Adenine containing	Nucleotide
aBaso	0.002	0.945	1,6-anhydroglucose	Food Component/Plant	Xenobiotics
aBaso	0.002	0.946	ectoine	Chemical	Xenobiotics
aBaso	0.002	0.928	2-methoxyacetaminophen sulfate*	Drug - Analgesics, Anesthetics	Xenobiotics
aBaso	0.002	0.937	1-docosahexaenoyl-GPE (22:6)*	Lysophospholipid	Lipid
aBaso	0.002	0.949	pregnanediol-3-glucuronide	Progestin Steroids	Lipid
aBaso	0.002	0.931	5alpha-androstan-3alpha,17beta-diol 17-glucuronide	Androgenic Steroids	Lipid
aBaso	0.002	0.919	glycodeoxycholate glucuronide (1)	Secondary Bile Acid Metabolism	Lipid
aBaso	0.002	0.928	lithocholic acid sulfate (2)	Secondary Bile Acid Metabolism	Lipid
aBaso	0.002	0.921	deoxycholate	Secondary Bile Acid Metabolism	Lipid
aBaso	0.002	0.945	flavin adenine dinucleotide (FAD)	Riboflavin Metabolism	Cofactors and Vitamins
aBaso	0.001	0.98	5-hydroxylysine	Lysine Metabolism	Amino Acid
aBaso	0.001	0.981	N1-methyl-2-pyridone-5-carboxamide	Nicotinate and Nicotinamide Metabolism	Cofactors and Vitamins
aBaso	0.001	0.973	glycerophosphoinositol*	Phospholipid Metabolism	Lipid
aBaso	0.001	0.965	glycolithocholate sulfate*	Secondary Bile Acid Metabolism	Lipid
aBaso	0.001	0.961	4-oxo-retinoic acid	Vitamin A Metabolism	Cofactors and Vitamins
aBaso	0.001	0.958	N6-methyllysine	Lysine Metabolism	Amino Acid
aBaso	0.001	0.981	glycosyl ceramide (d18:2/24:1, d18:1/24:2)*	Hexosylceramides (HCER)	Lipid
aBaso	0.001	0.972	sphingomyelin (d17:2/16:0, d18:2/15:0)*	Sphingomyelins	Lipid
aBaso	0.001	0.974	erucoylcarnitine (C22:1)*	Fatty Acid Metabolism (Acyl Carnitine, Monounsaturated)	Lipid
aBaso	0.001	0.97	N2-acetyl,N6,N6-dimethyllysine	Lysine Metabolism	Amino Acid
aBaso	0.001	0.966	3-(methylthio)acetaminophen sulfate*	Drug - Analgesics, Anesthetics	Xenobiotics
aBaso	0.001	0.967	1-methyl-5-imidazolelactate	Histidine Metabolism	Amino Acid
aBaso	0	0.994	androsterone sulfate	Androgenic Steroids	Lipid
aBaso	0	0.989	N-acetyltyrosine	Tyrosine Metabolism	Amino Acid
aBaso	0	0.999	3beta,7alpha-dihydroxy-5-cholestenoate	Sterol	Lipid
aBaso	0	0.993	sucralose	Food Component/Plant	Xenobiotics
aBaso	0	0.985	2-hydroxyglutarate	Fatty Acid, Dicarboxylate	Lipid
aBaso	0	0.988	indole-3-carboxylate	Tryptophan Metabolism	Amino Acid
aBaso	0	0.996	4-hydroxy-2-oxoglutaric acid	Fatty Acid, Dicarboxylate	Lipid
aBaso	0	0.998	argininate*	Urea cycle; Arginine and Proline Metabolism	Amino Acid
aBaso	0	0.991	2-oxindole-3-acetate	Food Component/Plant	Xenobiotics
aBaso	0	1	sphingomyelin (d18:2/16:0, d18:1/16:1)*	Sphingomyelins	Lipid
aBaso	0	0.985	N-methylpipecolate	Bacterial/Fungal	Xenobiotics
aBaso	0	0.995	taurodeoxycholic acid 3-sulfate	Secondary Bile Acid Metabolism	Lipid
aBaso	0	0.994	1-stearyl-2-arachidonoyl-GPC (O-18:0/20:4)*	Plasmalogen	Lipid
aBaso	0	0.989	palmitoyl-linoleoyl-glycerol (16:0/18:2) [2]*	Diacylglycerol	Lipid
aBaso	0	0.997	proline	Urea cycle; Arginine and Proline Metabolism	Amino Acid
aBaso	0	0.988	maltose	Glycogen Metabolism	Carbohydrate
aBaso	-0.001	0.972	2-hydroxyphytanate*	Fatty Acid, Branched	Lipid
aBaso	-0.001	0.952	vanillic alcohol sulfate	Tyrosine Metabolism	Amino Acid
aBaso	-0.001	0.979	sphingomyelin (d18:1/17:0, d17:1/18:0, d19:1/16:0)	Sphingomyelins	Lipid
aBaso	-0.001	0.956	linoleoyl-arachidonoyl-glycerol (18:2/20:4) [2]*	Diacylglycerol	Lipid
aBaso	-0.001	0.982	ethyl beta-glucopyranoside	Food Component/Plant	Xenobiotics
aBaso	-0.001	0.964	2,6-dihydroxybenzoic acid	Drug - Topical Agents	Xenobiotics
aBaso	-0.001	0.979	taurochenodeoxycholic acid 3-sulfate	Secondary Bile Acid Metabolism	Lipid
aBaso	-0.001	0.97	ursodeoxycholate	Secondary Bile Acid Metabolism	Lipid
aBaso	-0.001	0.954	gamma-glutamylglutamate	Gamma-glutamyl Amino Acid	Peptide
aBaso	-0.001	0.958	methionine	Methionine, Cysteine, SAM and Taurine Metabolism	Amino Acid
aBaso	-0.001	0.956	uridine	Pyrimidine Metabolism, Uracil containing	Nucleotide
aBaso	-0.002	0.949	10-undecenoate (11:1n1)	Medium Chain Fatty Acid	Lipid
aBaso	-0.002	0.934	1-arachidonylglycerol (20:4)	Monoacylglycerol	Lipid
aBaso	-0.002	0.941	N6-acetyllysine	Lysine Metabolism	Amino Acid
aBaso	-0.002	0.939	1-erucoyl-GPC (22:1)*	Lysophospholipid	Lipid
aBaso	-0.002	0.922	gamma-CEHC glucuronide*	Tocopherol Metabolism	Cofactors and Vitamins
aBaso	-0.002	0.934	octadecanedioylcarnitine (C18-DC)*	Fatty Acid Metabolism (Acyl Carnitine, Dicarboxylate)	Lipid
aBaso	-0.002	0.937	1-palmitoyl-2-docosahexaenoyl-GPC (16:0/22:6)	Phosphatidylcholine (PC)	Lipid
aBaso	-0.002	0.929	sphingomyelin (d18:0/18:0, d19:0/17:0)*	Dihydrosphingomyelins	Lipid
aBaso	-0.002	0.922	linoleoyl-linoleoyl-glycerol (18:2/18:2) [1]*	Diacylglycerol	Lipid
aBaso	-0.002	0.943	sphingomyelin (d17:1/14:0, d16:1/15:0)*	Sphingomyelins	Lipid
aBaso	-0.002	0.93	urate	Purine Metabolism, (Hypo)Xanthine/Inosine containing	Nucleotide
aBaso	-0.003	0.905	4-acetamidophenylglucuronide	Drug - Analgesics, Anesthetics	Xenobiotics
aBaso	-0.003	0.911	1-docosahexaenoylglycerol (22:6)	Monoacylglycerol	Lipid
aBaso	-0.003	0.912	2-methoxyacetaminophen glucuronide*	Drug - Analgesics, Anesthetics	Xenobiotics
aBaso	-0.003	0.908	sphingomyelin (d18:1/20:0, d16:1/22:0)*	Sphingomyelins	Lipid
aBaso	-0.003	0.914	lactosyl-N-nervonoyl-sphingosine (d18:1/24:1)*	Lactosylceramides (LCER)	Lipid
aBaso	-0.003	0.908	N6,N6-dimethyllysine	Lysine Metabolism	Amino Acid
aBaso	-0.003	0.908	tauroursodeoxycholic acid sulfate (1)	Secondary Bile Acid Metabolism	Lipid
aBaso	-0.004	0.872	1-stearoyl-2-oleoyl-GPE (18:0/18:1)	Phosphatidylethanolamine (PE)	Lipid
aBaso	-0.004	0.86	5alpha-androstan-3alpha,17beta-diol monosulfate (1)	Androgenic Steroids	Lipid
aBaso	-0.004	0.857	sphingomyelin (d18:1/18:1, d18:2/18:0)	Sphingomyelins	Lipid
aBaso	-0.004	0.87	N-acetylalliin	Food Component/Plant	Xenobiotics
aBaso	-0.004	0.876	eugenol sulfate	Food Component/Plant	Xenobiotics
aBaso	-0.004	0.868	sphingomyelin (d18:1/20:2, d18:2/20:1, d16:1/22:2)*	Sphingomyelins	Lipid
aBaso	-0.004	0.878	1-palmitoyl-2-gamma-linolenoyl-GPC (16:0/18:3n6)*	Phosphatidylcholine (PC)	Lipid
aBaso	-0.004	0.863	2,3-dihydroxy-2-methylbutyrate	Leucine, Isoleucine and Valine Metabolism	Amino Acid
aBaso	-0.004	0.875	cholate	Primary Bile Acid Metabolism	Lipid
aBaso	-0.004	0.864	valine	Leucine, Isoleucine and Valine Metabolism	Amino Acid
aBaso	-0.005	0.852	4-guanidinobutanoate	Guanidino and Acetamido Metabolism	Amino Acid
aBaso	-0.005	0.842	glycodeoxycholate	Secondary Bile Acid Metabolism	Lipid
aBaso	-0.005	0.83	maleate	Fatty Acid, Dicarboxylate	Lipid
aBaso	-0.005	0.841	gamma-glutamyl-epsilon-lysine	Gamma-glutamyl Amino Acid	Peptide
aBaso	-0.005	0.836	N-acetylcarnosine	Histidine Metabolism	Amino Acid
aBaso	-0.005	0.842	N-acetyl-1-methylhistidine*	Histidine Metabolism	Amino Acid
aBaso	-0.005	0.83	carotene diol (1)	Vitamin A Metabolism	Cofactors and Vitamins
aBaso	-0.005	0.849	carotene diol (3)	Vitamin A Metabolism	Cofactors and Vitamins
aBaso	-0.005	0.845	glycine conjugate of C10H12O2*	Partially Characterized Molecules	Partially Characterized Molecules
aBaso	-0.005	0.848	spermidine	Polyamine Metabolism	Amino Acid
aBaso	-0.005	0.841	xylose	Pentose Metabolism	Carbohydrate
aBaso	-0.006	0.819	epiandrosterone sulfate	Androgenic Steroids	Lipid
aBaso	-0.006	0.806	glycoursodeoxycholate	Secondary Bile Acid Metabolism	Lipid
aBaso	-0.006	0.8	1H-indole-7-acetic acid	Bacterial/Fungal	Xenobiotics
aBaso	-0.006	0.803	etiocholanolone glucuronide	Androgenic Steroids	Lipid
aBaso	-0.006	0.796	1-linolenoyl-GPE (18:3)*	Lysophospholipid	Lipid
aBaso	-0.006	0.805	carotene diol (2)	Vitamin A Metabolism	Cofactors and Vitamins
aBaso	-0.006	0.817	bilirubin degradation product, C17H20N2O5 (1)**	Partially Characterized Molecules	Partially Characterized Molecules
aBaso	-0.006	0.818	glycochenodeoxycholate	Primary Bile Acid Metabolism	Lipid
aBaso	-0.006	0.804	lysine	Lysine Metabolism	Amino Acid
aBaso	-0.007	0.784	5-hydroxyhexanoate	Fatty Acid, Monohydroxy	Lipid
aBaso	-0.007	0.778	1-palmitoyl-2-eicosapentaenoyl-GPC (16:0/20:5)*	Phosphatidylcholine (PC)	Lipid
aBaso	-0.007	0.764	1-palmityl-2-stearoyl-GPC (O-16:0/18:0)*	Plasmalogen	Lipid
aBaso	-0.007	0.779	glycine conjugate of C10H14O2 (1)*	Partially Characterized Molecules	Partially Characterized Molecules
aBaso	-0.007	0.769	cholic acid glucuronide	Primary Bile Acid Metabolism	Lipid
aBaso	-0.007	0.78	ibuprofen	Drug - Analgesics, Anesthetics	Xenobiotics
aBaso	-0.007	0.765	cytidine	Pyrimidine Metabolism, Cytidine containing	Nucleotide
aBaso	-0.007	0.774	thymidine	Pyrimidine Metabolism, Thymine containing	Nucleotide
aBaso	-0.008	0.742	glucuronate	Aminosugar Metabolism	Carbohydrate
aBaso	-0.008	0.76	gamma-glutamyl-2-aminobutyrate	Gamma-glutamyl Amino Acid	Peptide
aBaso	-0.008	0.745	7-methylurate	Xanthine Metabolism	Xenobiotics
aBaso	-0.008	0.75	linoleoyl-linoleoyl-glycerol (18:2/18:2) [2]*	Diacylglycerol	Lipid
aBaso	-0.008	0.753	N,N,N-trimethyl-5-aminovalerate	Lysine Metabolism	Amino Acid
aBaso	-0.008	0.752	gamma-CEHC sulfate	Tocopherol Metabolism	Cofactors and Vitamins
aBaso	-0.008	0.731	N-acetylhomocitrulline	Urea cycle; Arginine and Proline Metabolism	Amino Acid
aBaso	-0.008	0.73	pentose acid*	Partially Characterized Molecules	Partially Characterized Molecules
aBaso	-0.008	0.75	bilirubin degradation product, C17H20N2O5 (2)**	Partially Characterized Molecules	Partially Characterized Molecules
aBaso	-0.008	0.733	pipecolate	Lysine Metabolism	Amino Acid
aBaso	-0.008	0.746	taurochenodeoxycholate	Primary Bile Acid Metabolism	Lipid
aBaso	-0.009	0.715	heme	Hemoglobin and Porphyrin Metabolism	Cofactors and Vitamins
aBaso	-0.009	0.703	androstenediol (3alpha, 17alpha) monosulfate (3)	Androgenic Steroids	Lipid
aBaso	-0.009	0.707	4-cholesten-3-one	Sterol	Lipid
aBaso	-0.009	0.717	2-aminooctanoate	Fatty Acid, Amino	Lipid
aBaso	-0.009	0.723	2-aminoheptanoate	Fatty Acid, Amino	Lipid
aBaso	-0.009	0.72	6-hydroxyindole sulfate	Chemical	Xenobiotics
aBaso	-0.009	0.713	dodecadienoate (12:2)*	Fatty Acid, Dicarboxylate	Lipid
aBaso	-0.009	0.707	deoxycholic acid glucuronide	Secondary Bile Acid Metabolism	Lipid
aBaso	-0.009	0.728	menthol glucuronide	Food Component/Plant	Xenobiotics
aBaso	-0.009	0.724	3-(N-acetyl-cystein-S-yl) acetaminophen	Drug - Analgesics, Anesthetics	Xenobiotics
aBaso	-0.01	0.684	3-methylxanthine	Xanthine Metabolism	Xenobiotics
aBaso	-0.01	0.67	phenylacetylglycine	Acetylated Peptides	Peptide
aBaso	-0.01	0.687	5alpha-androstan-3beta,17alpha-diol disulfate	Androgenic Steroids	Lipid
aBaso	-0.01	0.671	5-(galactosylhydroxy)-lysine	Lysine Metabolism	Amino Acid
aBaso	-0.01	0.691	N-octanoylglycine	Fatty Acid Metabolism (Acyl Glycine)	Lipid
aBaso	-0.01	0.673	1-stearoyl-2-docosahexaenoyl-GPE (18:0/22:6)*	Phosphatidylethanolamine (PE)	Lipid
aBaso	-0.01	0.672	palmitoyl-linoleoyl-glycerol (16:0/18:2) [1]*	Diacylglycerol	Lipid
aBaso	-0.01	0.697	glycocholate glucuronide (1)	Primary Bile Acid Metabolism	Lipid
aBaso	-0.01	0.672	furaneol sulfate	Food Component/Plant	Xenobiotics
aBaso	-0.01	0.696	oleoyl-oleoyl-glycerol (18:1/18:1) [1]*	Diacylglycerol	Lipid
aBaso	-0.01	0.698	palmitoleoyl-arachidonoyl-glycerol (16:1/20:4) [2]*	Diacylglycerol	Lipid
aBaso	-0.01	0.69	branched-chain, straight-chain, or cyclopropyl 10:1 fatty acid (2)*	Partially Characterized Molecules	Partially Characterized Molecules
aBaso	-0.01	0.691	tetrahydrocortisol glucuronide	Corticosteroids	Lipid
aBaso	-0.011	0.648	1-methylhistidine	Histidine Metabolism	Amino Acid
aBaso	-0.011	0.664	chiro-inositol	Inositol Metabolism	Lipid
aBaso	-0.011	0.666	12-HETE	Eicosanoid	Lipid
aBaso	-0.011	0.656	daidzein sulfate (2)	Food Component/Plant	Xenobiotics
aBaso	-0.011	0.641	gamma-tocopherol/beta-tocopherol	Tocopherol Metabolism	Cofactors and Vitamins
aBaso	-0.011	0.641	sphingomyelin (d18:1/19:0, d19:1/18:0)*	Sphingomyelins	Lipid
aBaso	-0.011	0.652	2-butenoylglycine	Fatty Acid Metabolism (Acyl Glycine)	Lipid
aBaso	-0.011	0.657	levulinoylcarnitine	Food Component/Plant	Xenobiotics
aBaso	-0.012	0.627	tartarate	Food Component/Plant	Xenobiotics
aBaso	-0.012	0.617	2-oleoylglycerol (18:1)	Monoacylglycerol	Lipid
aBaso	-0.012	0.619	propionylcarnitine (C3)	Fatty Acid Metabolism (also BCAA Metabolism)	Lipid
aBaso	-0.012	0.63	5alpha-androstan-3beta,17beta-diol monosulfate (2)	Androgenic Steroids	Lipid
aBaso	-0.012	0.623	oleoyl-linoleoyl-glycerol (18:1/18:2) [1]	Diacylglycerol	Lipid
aBaso	-0.012	0.625	carboxyibuprofen	Drug - Analgesics, Anesthetics	Xenobiotics
aBaso	-0.012	0.633	3-methylglutarylcarnitine (2)	Leucine, Isoleucine and Valine Metabolism	Amino Acid
aBaso	-0.012	0.617	linoleoyl-arachidonoyl-glycerol (18:2/20:4) [1]*	Diacylglycerol	Lipid
aBaso	-0.012	0.617	docosahexaenoylcarnitine (C22:6)*	Fatty Acid Metabolism (Acyl Carnitine, Polyunsaturated)	Lipid
aBaso	-0.012	0.616	bilirubin degradation product, C16H18N2O5 (1)**	Partially Characterized Molecules	Partially Characterized Molecules
aBaso	-0.012	0.621	valerate (5:0)	Short Chain Fatty Acid	Lipid
aBaso	-0.012	0.639	betaine	Glycine, Serine and Threonine Metabolism	Amino Acid
aBaso	-0.013	0.597	salicyluric glucuronide*	Drug - Analgesics, Anesthetics	Xenobiotics
aBaso	-0.013	0.611	1-arachidonoyl-GPE (20:4n6)*	Lysophospholipid	Lipid
aBaso	-0.013	0.594	N-acetyl-cadaverine	Lysine Metabolism	Amino Acid
aBaso	-0.013	0.608	alpha-CEHC sulfate	Tocopherol Metabolism	Cofactors and Vitamins
aBaso	-0.013	0.59	1,2,3-benzenetriol sulfate (1)	Chemical	Xenobiotics
aBaso	-0.013	0.601	1-stearoyl-2-linoleoyl-GPE (18:0/18:2)*	Phosphatidylethanolamine (PE)	Lipid
aBaso	-0.013	0.585	glucuronide of piperine metabolite C17H21NO3 (5)*	Food Component/Plant	Xenobiotics
aBaso	-0.013	0.588	lithocholate sulfate (1)	Secondary Bile Acid Metabolism	Lipid
aBaso	-0.013	0.588	2-hydroxystearate	Fatty Acid, Monohydroxy	Lipid
aBaso	-0.013	0.594	glutamate	Glutamate Metabolism	Amino Acid
aBaso	-0.014	0.56	4-allylphenol sulfate	Food Component/Plant	Xenobiotics
aBaso	-0.014	0.559	1-nervonoyl-GPC (24:1n9)*	Lysophospholipid	Lipid
aBaso	-0.014	0.565	sphingomyelin (d17:1/16:0, d18:1/15:0, d16:1/17:0)*	Sphingomyelins	Lipid
aBaso	-0.014	0.579	1-stearoyl-2-docosapentaenoyl-GPC (18:0/22:5n6)*	Phosphatidylcholine (PC)	Lipid
aBaso	-0.014	0.583	3-hydroxyphenylacetoylglutamine	Acetylated Peptides	Peptide
aBaso	-0.014	0.562	4-acetylcatechol sulfate (1)	Food Component/Plant	Xenobiotics
aBaso	-0.014	0.557	methyl indole-3-acetate	Food Component/Plant	Xenobiotics
aBaso	-0.014	0.556	N6,N6,N6-trimethyllysine	Lysine Metabolism	Amino Acid
aBaso	-0.015	0.541	stearoylcarnitine (C18)	Fatty Acid Metabolism (Acyl Carnitine, Long Chain Saturated)	Lipid
aBaso	-0.015	0.549	1-stearoyl-GPG (18:0)	Lysophospholipid	Lipid
aBaso	-0.015	0.538	phenol sulfate	Tyrosine Metabolism	Amino Acid
aBaso	-0.015	0.548	5alpha-androstan-3alpha,17beta-diol disulfate	Androgenic Steroids	Lipid
aBaso	-0.015	0.542	stearoyl ethanolamide	Endocannabinoid	Lipid
aBaso	-0.015	0.546	leucylglycine	Dipeptide	Peptide
aBaso	-0.015	0.532	5-hydroxymethyl-2-furoic acid	Tyrosine Metabolism	Amino Acid
aBaso	-0.015	0.547	2-piperidinone	Food Component/Plant	Xenobiotics
aBaso	-0.015	0.548	glycochenodeoxycholate glucuronide (1)	Primary Bile Acid Metabolism	Lipid
aBaso	-0.015	0.539	isoursodeoxycholate sulfate (1)	Secondary Bile Acid Metabolism	Lipid
aBaso	-0.016	0.514	1,2-dipalmitoyl-GPC (16:0/16:0)	Phosphatidylcholine (PC)	Lipid
aBaso	-0.016	0.529	pyroglutamylvaline	Modified Peptides	Peptide
aBaso	-0.016	0.529	piperine	Food Component/Plant	Xenobiotics
aBaso	-0.016	0.52	glycodeoxycholate 3-sulfate	Secondary Bile Acid Metabolism	Lipid
aBaso	-0.016	0.524	1-pentadecanoyl-2-linoleoyl-GPC (15:0/18:2)*	Phosphatidylcholine (PC)	Lipid
aBaso	-0.016	0.513	nisinate (24:6n3)	Long Chain Polyunsaturated Fatty Acid (n3 and n6)	Lipid
aBaso	-0.016	0.503	nervonoylcarnitine (C24:1)*	Fatty Acid Metabolism (Acyl Carnitine, Monounsaturated)	Lipid
aBaso	-0.016	0.518	guanosine	Purine Metabolism, Guanine containing	Nucleotide
aBaso	-0.017	0.48	phenylacetylglutamine	Acetylated Peptides	Peptide
aBaso	-0.017	0.482	maltol sulfate	Food Component/Plant	Xenobiotics
aBaso	-0.017	0.497	1-dihomo-linolenylglycerol (20:3)	Monoacylglycerol	Lipid
aBaso	-0.017	0.481	1,2,3-benzenetriol sulfate (2)	Chemical	Xenobiotics
aBaso	-0.017	0.497	palmitoyl-arachidonoyl-glycerol (16:0/20:4) [1]*	Diacylglycerol	Lipid
aBaso	-0.017	0.483	palmitoyl-arachidonoyl-glycerol (16:0/20:4) [2]*	Diacylglycerol	Lipid
aBaso	-0.017	0.491	lyxonate	Pentose Metabolism	Carbohydrate
aBaso	-0.017	0.494	glucuronide of C12H22O4 (1)*	Partially Characterized Molecules	Partially Characterized Molecules
aBaso	-0.017	0.494	adenosine 3',5'-cyclic monophosphate (cAMP)	Purine Metabolism, Adenine containing	Nucleotide
aBaso	-0.017	0.492	gluconate	Food Component/Plant	Xenobiotics
aBaso	-0.017	0.499	glycocholate	Primary Bile Acid Metabolism	Lipid
aBaso	-0.017	0.485	2-aminoadipate	Lysine Metabolism	Amino Acid
aBaso	-0.018	0.456	suberate (C8-DC)	Fatty Acid, Dicarboxylate	Lipid
aBaso	-0.018	0.465	1-methyl-4-imidazoleacetate	Histidine Metabolism	Amino Acid
aBaso	-0.018	0.464	1-myristoyl-GPC (14:0)	Lysophospholipid	Lipid
aBaso	-0.018	0.458	1-arachidonoyl-GPI (20:4)*	Lysophospholipid	Lipid
aBaso	-0.018	0.473	trimethylamine N-oxide	Phospholipid Metabolism	Lipid
aBaso	-0.018	0.467	N-behenoyl-sphingadienine (d18:2/22:0)*	Ceramides	Lipid
aBaso	-0.018	0.459	estrone 3-sulfate	Estrogenic Steroids	Lipid
aBaso	-0.018	0.456	1-palmitoyl-2-linoleoyl-GPC (16:0/18:2)	Phosphatidylcholine (PC)	Lipid
aBaso	-0.019	0.437	EDTA	Chemical	Xenobiotics
aBaso	-0.019	0.44	1-hydroxy-2-naphthalenecarboxylate	Drug - Other	Xenobiotics
aBaso	-0.019	0.444	palmitoyl-oleoyl-glycerol (16:0/18:1) [2]*	Diacylglycerol	Lipid
aBaso	-0.019	0.428	ceramide (d18:1/20:0, d16:1/22:0, d20:1/18:0)*	Ceramides	Lipid
aBaso	-0.019	0.45	glucuronide of C12H22O4 (2)*	Partially Characterized Molecules	Partially Characterized Molecules
aBaso	-0.019	0.443	bilirubin degradation product, C17H18N2O4 (1)**	Partially Characterized Molecules	Partially Characterized Molecules
aBaso	-0.019	0.449	bilirubin degradation product, C16H18N2O5 (3)**	Partially Characterized Molecules	Partially Characterized Molecules
aBaso	-0.02	0.419	indoleacetate	Tryptophan Metabolism	Amino Acid
aBaso	-0.02	0.422	pyridoxate	Vitamin B6 Metabolism	Cofactors and Vitamins
aBaso	-0.02	0.414	gamma-glutamylvaline	Gamma-glutamyl Amino Acid	Peptide
aBaso	-0.02	0.405	propionylglycine	Fatty Acid Metabolism (also BCAA Metabolism)	Lipid
aBaso	-0.02	0.409	3-methoxytyramine sulfate	Tyrosine Metabolism	Amino Acid
aBaso	-0.02	0.411	1-oleoyl-GPG (18:1)*	Lysophospholipid	Lipid
aBaso	-0.02	0.406	4-hydroxychlorothalonil	Chemical	Xenobiotics
aBaso	-0.02	0.415	1-linoleoyl-2-arachidonoyl-GPE (18:2/20:4)*	Phosphatidylethanolamine (PE)	Lipid
aBaso	-0.02	0.417	pimeloylcarnitine/3-methyladipoylcarnitine (C7-DC)	Fatty Acid Metabolism (Acyl Carnitine, Dicarboxylate)	Lipid
aBaso	-0.02	0.41	oleoyl-arachidonoyl-glycerol (18:1/20:4) [1]*	Diacylglycerol	Lipid
aBaso	-0.02	0.415	stearoyl-arachidonoyl-glycerol (18:0/20:4) [1]*	Diacylglycerol	Lipid
aBaso	-0.02	0.407	N-palmitoylserine	Endocannabinoid	Lipid
aBaso	-0.02	0.421	glycosyl ceramide (d18:1/20:0, d16:1/22:0)*	Hexosylceramides (HCER)	Lipid
aBaso	-0.02	0.417	hydroxyasparagine**	Alanine and Aspartate Metabolism	Amino Acid
aBaso	-0.02	0.405	genistein sulfate*	Food Component/Plant	Xenobiotics
aBaso	-0.02	0.424	sulfate of piperine metabolite C16H19NO3 (2)*	Food Component/Plant	Xenobiotics
aBaso	-0.02	0.421	aspartate	Alanine and Aspartate Metabolism	Amino Acid
aBaso	-0.021	0.384	1-linoleoylglycerol (18:2)	Monoacylglycerol	Lipid
aBaso	-0.021	0.399	hexanoylglycine	Fatty Acid Metabolism (Acyl Glycine)	Lipid
aBaso	-0.021	0.387	ethyl glucuronide	Chemical	Xenobiotics
aBaso	-0.021	0.396	1-myristoyl-2-arachidonoyl-GPC (14:0/20:4)*	Phosphatidylcholine (PC)	Lipid
aBaso	-0.021	0.396	heneicosapentaenoate (21:5n3)	Long Chain Polyunsaturated Fatty Acid (n3 and n6)	Lipid
aBaso	-0.021	0.392	ethyl alpha-glucopyranoside	Food Component/Plant	Xenobiotics
aBaso	-0.021	0.396	sulfate of piperine metabolite C16H19NO3 (3)*	Food Component/Plant	Xenobiotics
aBaso	-0.021	0.387	N6-methyladenosine	Purine Metabolism, Adenine containing	Nucleotide
aBaso	-0.022	0.366	aconitate [cis or trans]	TCA Cycle	Energy
aBaso	-0.022	0.367	4-hydroxyhippurate	Benzoate Metabolism	Xenobiotics
aBaso	-0.022	0.375	2-myristoyl-GPC (14:0)*	Lysophospholipid	Lipid
aBaso	-0.022	0.362	pantoate	Pantothenate and CoA Metabolism	Cofactors and Vitamins
aBaso	-0.022	0.361	octadecenedioylcarnitine (C18:1-DC)*	Fatty Acid Metabolism (Acyl Carnitine, Dicarboxylate)	Lipid
aBaso	-0.022	0.378	glycochenodeoxycholate 3-sulfate	Primary Bile Acid Metabolism	Lipid
aBaso	-0.022	0.364	oleoyl-arachidonoyl-glycerol (18:1/20:4) [2]*	Diacylglycerol	Lipid
aBaso	-0.022	0.371	3,5-dichloro-2,6-dihydroxybenzoic acid	Chemical	Xenobiotics
aBaso	-0.022	0.365	quinolinate	Nicotinate and Nicotinamide Metabolism	Cofactors and Vitamins
aBaso	-0.023	0.346	kynurenine	Tryptophan Metabolism	Amino Acid
aBaso	-0.023	0.355	1-palmitoleoyl-GPC (16:1)*	Lysophospholipid	Lipid
aBaso	-0.023	0.342	malonylcarnitine	Fatty Acid Synthesis	Lipid
aBaso	-0.023	0.34	5alpha-androstan-3beta,17beta-diol disulfate	Androgenic Steroids	Lipid
aBaso	-0.023	0.35	methionine sulfone	Methionine, Cysteine, SAM and Taurine Metabolism	Amino Acid
aBaso	-0.023	0.344	1-palmitoyl-2-arachidonoyl-GPC (16:0/20:4n6)	Phosphatidylcholine (PC)	Lipid
aBaso	-0.023	0.346	N-palmitoyl-sphingadienine (d18:2/16:0)*	Ceramides	Lipid
aBaso	-0.023	0.36	octadecadienedioate (C18:2-DC)*	Fatty Acid, Dicarboxylate	Lipid
aBaso	-0.023	0.352	3-formylindole	Food Component/Plant	Xenobiotics
aBaso	-0.023	0.351	gamma-glutamylleucine	Gamma-glutamyl Amino Acid	Peptide
aBaso	-0.023	0.352	stearoyl sphingomyelin (d18:1/18:0)	Sphingomyelins	Lipid
aBaso	-0.023	0.352	succinate	TCA Cycle	Energy
aBaso	-0.023	0.359	orotate	Pyrimidine Metabolism, Orotate containing	Nucleotide
aBaso	-0.023	0.358	arabinose	Pentose Metabolism	Carbohydrate
aBaso	-0.024	0.338	butyrylglycine	Fatty Acid Metabolism (also BCAA Metabolism)	Lipid
aBaso	-0.024	0.323	1-linolenoylglycerol (18:3)	Monoacylglycerol	Lipid
aBaso	-0.024	0.337	gamma-glutamylisoleucine*	Gamma-glutamyl Amino Acid	Peptide
aBaso	-0.024	0.339	2-palmitoyl-GPC (16:0)*	Lysophospholipid	Lipid
aBaso	-0.024	0.323	N2-acetyllysine	Lysine Metabolism	Amino Acid
aBaso	-0.024	0.326	5alpha-androstan-3alpha,17alpha-diol monosulfate	Androgenic Steroids	Lipid
aBaso	-0.024	0.322	prolylglycine	Dipeptide	Peptide
aBaso	-0.024	0.332	5alpha-androstan-3alpha,17beta-diol monosulfate (2)	Androgenic Steroids	Lipid
aBaso	-0.024	0.329	N-acetylkynurenine (2)	Tryptophan Metabolism	Amino Acid
aBaso	-0.024	0.328	hexadecasphingosine (d16:1)*	Sphingosines	Lipid
aBaso	-0.024	0.328	palmitoyl-sphingosine-phosphoethanolamine (d18:1/16:0)	Ceramide PEs	Lipid
aBaso	-0.025	0.305	15-HETE	Eicosanoid	Lipid
aBaso	-0.025	0.301	isovalerate (i5:0)	Leucine, Isoleucine and Valine Metabolism	Amino Acid
aBaso	-0.025	0.304	3-hydroxyoctanoate	Fatty Acid, Monohydroxy	Lipid
aBaso	-0.025	0.305	adipate (C6-DC)	Fatty Acid, Dicarboxylate	Lipid
aBaso	-0.025	0.309	carboxyethyl-GABA	Glutamate Metabolism	Amino Acid
aBaso	-0.025	0.309	2-stearoyl-GPE (18:0)*	Lysophospholipid	Lipid
aBaso	-0.025	0.313	phenylacetylglutamate	Acetylated Peptides	Peptide
aBaso	-0.025	0.315	glycosyl-N-(2-hydroxynervonoyl)-sphingosine (d18:1/24:1(2OH))*	Hexosylceramides (HCER)	Lipid
aBaso	-0.025	0.304	bilirubin degradation product, C16H18N2O5 (4)**	Partially Characterized Molecules	Partially Characterized Molecules
aBaso	-0.025	0.318	cysteine	Methionine, Cysteine, SAM and Taurine Metabolism	Amino Acid
aBaso	-0.026	0.291	citramalate	Glutamate Metabolism	Amino Acid
aBaso	-0.026	0.299	isobutyrylglycine	Leucine, Isoleucine and Valine Metabolism	Amino Acid
aBaso	-0.026	0.287	glutarylcarnitine (C5-DC)	Lysine Metabolism	Amino Acid
aBaso	-0.026	0.293	N-methylproline	Urea cycle; Arginine and Proline Metabolism	Amino Acid
aBaso	-0.026	0.286	sphingomyelin (d18:1/14:0, d16:1/16:0)*	Sphingomyelins	Lipid
aBaso	-0.026	0.293	1-dihomo-linolenoyl-GPE (20:3n3 or 6)*	Lysophospholipid	Lipid
aBaso	-0.026	0.282	1-oleoyl-2-linoleoyl-GPE (18:1/18:2)*	Phosphatidylethanolamine (PE)	Lipid
aBaso	-0.026	0.289	1-pentadecanoyl-2-arachidonoyl-GPC (15:0/20:4)*	Phosphatidylcholine (PC)	Lipid
aBaso	-0.026	0.283	1-stearoyl-2-dihomo-linolenoyl-GPE (18:0/20:3n3 or 6)*	Phosphatidylethanolamine (PE)	Lipid
aBaso	-0.026	0.298	1-linoleoyl-GPG (18:2)*	Lysophospholipid	Lipid
aBaso	-0.026	0.295	glycosyl-N-palmitoyl-sphingosine (d18:1/16:0)	Hexosylceramides (HCER)	Lipid
aBaso	-0.026	0.282	1-palmityl-2-palmitoyl-GPC (O-16:0/16:0)*	Plasmalogen	Lipid
aBaso	-0.026	0.283	bilirubin degradation product, C17H18N2O4 (2)**	Partially Characterized Molecules	Partially Characterized Molecules
aBaso	-0.026	0.285	bilirubin degradation product, C17H18N2O4 (3)**	Partially Characterized Molecules	Partially Characterized Molecules
aBaso	-0.026	0.288	sarcosine	Glycine, Serine and Threonine Metabolism	Amino Acid
aBaso	-0.026	0.298	5-hydroxyindoleacetate	Tryptophan Metabolism	Amino Acid
aBaso	-0.027	0.268	imidazole lactate	Histidine Metabolism	Amino Acid
aBaso	-0.027	0.27	isobutyrylcarnitine (C4)	Leucine, Isoleucine and Valine Metabolism	Amino Acid
aBaso	-0.027	0.271	cysteine-glutathione disulfide	Glutathione Metabolism	Amino Acid
aBaso	-0.027	0.27	13-HODE + 9-HODE	Fatty Acid, Monohydroxy	Lipid
aBaso	-0.027	0.278	alpha-ketoglutaramate*	Glutamate Metabolism	Amino Acid
aBaso	-0.027	0.277	alpha-CEHC glucuronide*	Tocopherol Metabolism	Cofactors and Vitamins
aBaso	-0.027	0.274	alliin	Food Component/Plant	Xenobiotics
aBaso	-0.027	0.276	4-hydroxyphenylacetoylcarnitine	Tyrosine Metabolism	Amino Acid
aBaso	-0.027	0.264	glucuronide of C14H26O4 (1)*	Partially Characterized Molecules	Partially Characterized Molecules
aBaso	-0.027	0.27	sulfate of piperine metabolite C18H21NO3 (1)*	Food Component/Plant	Xenobiotics
aBaso	-0.027	0.269	lactobacillic acid	Bacterial/Fungal	Xenobiotics
aBaso	-0.027	0.264	carnitine of C10H14O2 (5)*	Partially Characterized Molecules	Partially Characterized Molecules
aBaso	-0.027	0.264	cis-3,4-methyleneheptanoylglycine	Fatty Acid Metabolism (Acyl Glycine)	Lipid
aBaso	-0.027	0.269	bilirubin degradation product, C16H18N2O5 (2)**	Partially Characterized Molecules	Partially Characterized Molecules
aBaso	-0.027	0.275	phenylpyruvate	Phenylalanine Metabolism	Amino Acid
aBaso	-0.028	0.25	benzoate	Benzoate Metabolism	Xenobiotics
aBaso	-0.028	0.262	ribitol	Pentose Metabolism	Carbohydrate
aBaso	-0.028	0.251	1-methylguanidine	Guanidino and Acetamido Metabolism	Amino Acid
aBaso	-0.028	0.252	2-palmitoleoyl-GPC (16:1)*	Lysophospholipid	Lipid
aBaso	-0.028	0.256	glycocholenate sulfate*	Secondary Bile Acid Metabolism	Lipid
aBaso	-0.028	0.249	2R,3R-dihydroxybutyrate	Fatty Acid, Dihydroxy	Lipid
aBaso	-0.028	0.253	glucuronide of C10H18O2 (7)*	Partially Characterized Molecules	Partially Characterized Molecules
aBaso	-0.028	0.258	3-hydroxybutyroylglycine**	Fatty Acid Metabolism (Acyl Glycine)	Lipid
aBaso	-0.029	0.236	N-acetylglutamate	Glutamate Metabolism	Amino Acid
aBaso	-0.029	0.238	ribonate	Pentose Metabolism	Carbohydrate
aBaso	-0.029	0.234	butyrylcarnitine (C4)	Fatty Acid Metabolism (also BCAA Metabolism)	Lipid
aBaso	-0.029	0.232	3-methylcrotonylglycine	Leucine, Isoleucine and Valine Metabolism	Amino Acid
aBaso	-0.029	0.233	N-acetyltryptophan	Tryptophan Metabolism	Amino Acid
aBaso	-0.029	0.233	taurocholenate sulfate*	Secondary Bile Acid Metabolism	Lipid
aBaso	-0.029	0.238	1-methyl-5-imidazoleacetate	Histidine Metabolism	Amino Acid
aBaso	-0.029	0.238	oleoyl-linoleoyl-glycerol (18:1/18:2) [2]	Diacylglycerol	Lipid
aBaso	-0.029	0.24	beta-citrylglutamate	Glutamate Metabolism	Amino Acid
aBaso	-0.029	0.247	9-hydroxystearate	Fatty Acid, Monohydroxy	Lipid
aBaso	-0.029	0.236	dodecenedioate (C12:1-DC)*	Fatty Acid, Dicarboxylate	Lipid
aBaso	-0.03	0.223	5-methyluridine (ribothymidine)	Pyrimidine Metabolism, Uracil containing	Nucleotide
aBaso	-0.03	0.226	3-methyladipate	Fatty Acid, Dicarboxylate	Lipid
aBaso	-0.03	0.229	N-palmitoyl-sphinganine (d18:0/16:0)	Dihydroceramides	Lipid
aBaso	-0.03	0.228	oleoyl-oleoyl-glycerol (18:1/18:1) [2]*	Diacylglycerol	Lipid
aBaso	-0.03	0.221	diacylglycerol (16:1/18:2 [2], 16:0/18:3 [1])*	Diacylglycerol	Lipid
aBaso	-0.03	0.225	3-amino-2-piperidone	Urea cycle; Arginine and Proline Metabolism	Amino Acid
aBaso	-0.03	0.229	glucuronide of piperine metabolite C17H21NO3 (3)*	Food Component/Plant	Xenobiotics
aBaso	-0.03	0.221	2,4-di-tert-butylphenol	Chemical	Xenobiotics
aBaso	-0.03	0.222	glycerol	Glycerolipid Metabolism	Lipid
aBaso	-0.03	0.229	creatinine	Creatine Metabolism	Amino Acid
aBaso	-0.031	0.204	2,3-dihydroxyisovalerate	Food Component/Plant	Xenobiotics
aBaso	-0.031	0.215	phenol glucuronide	Tyrosine Metabolism	Amino Acid
aBaso	-0.031	0.205	lactosyl-N-palmitoyl-sphingosine (d18:1/16:0)	Lactosylceramides (LCER)	Lipid
aBaso	-0.031	0.208	3-hydroxystachydrine*	Food Component/Plant	Xenobiotics
aBaso	-0.031	0.208	glycoursodeoxycholic acid sulfate (1)	Secondary Bile Acid Metabolism	Lipid
aBaso	-0.031	0.209	metabolonic lactone sulfate	Partially Characterized Molecules	Partially Characterized Molecules
aBaso	-0.031	0.203	deoxycholic acid 12-sulfate*	Secondary Bile Acid Metabolism	Lipid
aBaso	-0.032	0.19	stachydrine	Food Component/Plant	Xenobiotics
aBaso	-0.032	0.188	mead acid (20:3n9)	Long Chain Polyunsaturated Fatty Acid (n3 and n6)	Lipid
aBaso	-0.032	0.2	3-hydroxyindolin-2-one sulfate	Food Component/Plant	Xenobiotics
aBaso	-0.032	0.195	ceramide (d18:1/14:0, d16:1/16:0)*	Ceramides	Lipid
aBaso	-0.032	0.19	alpha-tocopherol	Tocopherol Metabolism	Cofactors and Vitamins
aBaso	-0.032	0.2	alanine	Alanine and Aspartate Metabolism	Amino Acid
aBaso	-0.032	0.189	uracil	Pyrimidine Metabolism, Uracil containing	Nucleotide
aBaso	-0.033	0.175	N-acetylaspartate (NAA)	Alanine and Aspartate Metabolism	Amino Acid
aBaso	-0.033	0.178	saccharin	Food Component/Plant	Xenobiotics
aBaso	-0.033	0.179	N-acetyl-aspartyl-glutamate (NAAG)	Glutamate Metabolism	Amino Acid
aBaso	-0.033	0.181	bilirubin (E,E)*	Hemoglobin and Porphyrin Metabolism	Cofactors and Vitamins
aBaso	-0.033	0.185	1-palmitoyl-GPG (16:0)*	Lysophospholipid	Lipid
aBaso	-0.033	0.18	suberoylcarnitine (C8-DC)	Fatty Acid Metabolism (Acyl Carnitine, Dicarboxylate)	Lipid
aBaso	-0.033	0.174	1-oleoyl-2-docosahexaenoyl-GPE (18:1/22:6)*	Phosphatidylethanolamine (PE)	Lipid
aBaso	-0.033	0.18	sulfate of piperine metabolite C18H21NO3 (3)*	Food Component/Plant	Xenobiotics
aBaso	-0.033	0.181	azelate (C9-DC)	Fatty Acid, Dicarboxylate	Lipid
aBaso	-0.034	0.165	1-myristoylglycerol (14:0)	Monoacylglycerol	Lipid
aBaso	-0.034	0.17	imidazole propionate	Histidine Metabolism	Amino Acid
aBaso	-0.034	0.164	succinimide	Chemical	Xenobiotics
aBaso	-0.034	0.169	arabonate/xylonate	Pentose Metabolism	Carbohydrate
aBaso	-0.034	0.173	1-palmitoyl-2-stearoyl-GPE (16:0/18:0)*	Phosphatidylethanolamine (PE)	Lipid
aBaso	-0.034	0.163	1-palmitoyl-2-eicosapentaenoyl-GPE (16:0/20:5)*	Phosphatidylethanolamine (PE)	Lipid
aBaso	-0.034	0.162	hydroxy-N6,N6,N6-trimethyllysine*	Lysine Metabolism	Amino Acid
aBaso	-0.034	0.164	3-phosphoglycerate	Glycolysis, Gluconeogenesis, and Pyruvate Metabolism	Carbohydrate
aBaso	-0.035	0.16	galactonate	Fructose, Mannose and Galactose Metabolism	Carbohydrate
aBaso	-0.035	0.157	I-urobilinogen	Hemoglobin and Porphyrin Metabolism	Cofactors and Vitamins
aBaso	-0.035	0.161	sphinganine-1-phosphate	Sphingolipid Synthesis	Lipid
aBaso	-0.035	0.154	ergothioneine	Food Component/Plant	Xenobiotics
aBaso	-0.035	0.156	N-delta-acetylornithine	Urea cycle; Arginine and Proline Metabolism	Amino Acid
aBaso	-0.035	0.157	tyramine O-sulfate	Tyrosine Metabolism	Amino Acid
aBaso	-0.035	0.16	glucuronide of piperine metabolite C17H21NO3 (4)*	Food Component/Plant	Xenobiotics
aBaso	-0.035	0.157	eicosapentaenoate (EPA; 20:5n3)	Long Chain Polyunsaturated Fatty Acid (n3 and n6)	Lipid
aBaso	-0.035	0.155	leucine	Leucine, Isoleucine and Valine Metabolism	Amino Acid
aBaso	-0.035	0.15	caproate (6:0)	Medium Chain Fatty Acid	Lipid
aBaso	-0.036	0.142	fibrinopeptide A*	Fibrinogen Cleavage Peptide	Peptide
aBaso	-0.036	0.141	glutamine_degradant*	Partially Characterized Molecules	Partially Characterized Molecules
aBaso	-0.036	0.145	octadecanedioate (C18-DC)	Fatty Acid, Dicarboxylate	Lipid
aBaso	-0.036	0.144	6-oxopiperidine-2-carboxylate	Lysine Metabolism	Amino Acid
aBaso	-0.036	0.138	1-palmitoyl-2-docosahexaenoyl-GPE (16:0/22:6)*	Phosphatidylethanolamine (PE)	Lipid
aBaso	-0.036	0.148	eicosenoylcarnitine (C20:1)*	Fatty Acid Metabolism (Acyl Carnitine, Monounsaturated)	Lipid
aBaso	-0.036	0.144	(N(1) + N(8))-acetylspermidine	Polyamine Metabolism	Amino Acid
aBaso	-0.036	0.147	3-hydroxyhexanoylcarnitine (1)	Fatty Acid Metabolism (Acyl Carnitine, Hydroxy)	Lipid
aBaso	-0.036	0.139	N-acetyl-2-aminoadipate	Lysine Metabolism	Amino Acid
aBaso	-0.036	0.146	N-linoleoylglycine	Fatty Acid Metabolism (Acyl Glycine)	Lipid
aBaso	-0.036	0.143	methylmalonate (MMA)	Fatty Acid Metabolism (also BCAA Metabolism)	Lipid
aBaso	-0.036	0.138	adenosine	Purine Metabolism, Adenine containing	Nucleotide
aBaso	-0.037	0.138	isovalerylglycine	Leucine, Isoleucine and Valine Metabolism	Amino Acid
aBaso	-0.037	0.128	dimethyl sulfone	Chemical	Xenobiotics
aBaso	-0.037	0.131	2-hydroxybehenate	Fatty Acid, Monohydroxy	Lipid
aBaso	-0.037	0.137	N-palmitoyl-heptadecasphingosine (d17:1/16:0)*	Ceramides	Lipid
aBaso	-0.037	0.136	undecenoylcarnitine (C11:1)	Fatty Acid Metabolism (Acyl Carnitine, Monounsaturated)	Lipid
aBaso	-0.037	0.131	biliverdin	Hemoglobin and Porphyrin Metabolism	Cofactors and Vitamins
aBaso	-0.037	0.134	ornithine	Urea cycle; Arginine and Proline Metabolism	Amino Acid
aBaso	-0.038	0.124	N-alpha-acetylornithine	Urea cycle; Arginine and Proline Metabolism	Amino Acid
aBaso	-0.038	0.123	leucylalanine	Dipeptide	Peptide
aBaso	-0.038	0.121	ximenoylcarnitine (C26:1)*	Fatty Acid Metabolism (Acyl Carnitine, Monounsaturated)	Lipid
aBaso	-0.038	0.118	glucuronide of C10H18O2 (8)*	Partially Characterized Molecules	Partially Characterized Molecules
aBaso	-0.038	0.126	picolinate	Tryptophan Metabolism	Amino Acid
aBaso	-0.038	0.123	3-ureidopropionate	Pyrimidine Metabolism, Uracil containing	Nucleotide
aBaso	-0.038	0.118	3-aminoisobutyrate	Pyrimidine Metabolism, Thymine containing	Nucleotide
aBaso	-0.038	0.119	5,6-dihydrouracil	Pyrimidine Metabolism, Uracil containing	Nucleotide
aBaso	-0.039	0.11	sphingosine 1-phosphate	Sphingosines	Lipid
aBaso	-0.039	0.113	gulonate*	Ascorbate and Aldarate Metabolism	Cofactors and Vitamins
aBaso	-0.039	0.114	indoleacetylglutamine	Tryptophan Metabolism	Amino Acid
aBaso	-0.039	0.11	4-hydroxyphenylacetate	Phenylalanine Metabolism	Amino Acid
aBaso	-0.039	0.11	myo-inositol	Inositol Metabolism	Lipid
aBaso	-0.039	0.11	riboflavin (vitamin B2)	Riboflavin Metabolism	Cofactors and Vitamins
aBaso	-0.04	0.1	2-pyrrolidinone	Glutamate Metabolism	Amino Acid
aBaso	-0.04	0.101	N-acetylglutamine	Glutamate Metabolism	Amino Acid
aBaso	-0.04	0.105	2-hydroxypalmitate	Fatty Acid, Monohydroxy	Lipid
aBaso	-0.04	0.103	1-ribosyl-imidazoleacetate*	Histidine Metabolism	Amino Acid
aBaso	-0.04	0.0998	formiminoglutamate	Histidine Metabolism	Amino Acid
aBaso	-0.04	0.101	N2,N5-diacetylornithine	Urea cycle; Arginine and Proline Metabolism	Amino Acid
aBaso	-0.04	0.102	dopamine 4-sulfate	Tyrosine Metabolism	Amino Acid
aBaso	-0.04	0.103	1-palmitoyl-2-(hydroxylinoleoyl)-GPC (16:0/18:2(OH))*	Phosphatidylcholine (PC)	Lipid
aBaso	-0.04	0.1	3-hydroxydecanoylcarnitine	Fatty Acid Metabolism (Acyl Carnitine, Hydroxy)	Lipid
aBaso	-0.04	0.108	branched-chain, straight-chain, or cyclopropyl 10:1 fatty acid (1)*	Partially Characterized Molecules	Partially Characterized Molecules
aBaso	-0.04	0.1	2-aminobutyrate	Glutathione Metabolism	Amino Acid
aBaso	-0.04	0.106	glutarate (C5-DC)	Fatty Acid, Dicarboxylate	Lipid
aBaso	-0.041	0.0989	1-palmitoyl-2-pentadecanoyl-GPC (16:0/15:0)*	Phosphatidylcholine (PC)	Lipid
aBaso	-0.041	0.0945	dimethylguanidino valeric acid (DMGV)*	Urea cycle; Arginine and Proline Metabolism	Amino Acid
aBaso	-0.041	0.0958	2-hydroxy-4-(methylthio)butanoic acid	Methionine, Cysteine, SAM and Taurine Metabolism	Amino Acid
aBaso	-0.042	0.0905	1-palmitoylglycerol (16:0)	Monoacylglycerol	Lipid
aBaso	-0.042	0.0916	1-oleoylglycerol (18:1)	Monoacylglycerol	Lipid
aBaso	-0.042	0.0907	2-methylbutyrylcarnitine (C5)	Leucine, Isoleucine and Valine Metabolism	Amino Acid
aBaso	-0.042	0.0912	sphingadienine	Sphingolipid Synthesis	Lipid
aBaso	-0.042	0.0871	glutamine conjugate of C7H12O2*	Partially Characterized Molecules	Partially Characterized Molecules
aBaso	-0.042	0.0848	3-hydroxyoctanoylcarnitine (2)	Fatty Acid Metabolism (Acyl Carnitine, Hydroxy)	Lipid
aBaso	-0.042	0.091	adenosine 5'-monophosphate (AMP)	Purine Metabolism, Adenine containing	Nucleotide
aBaso	-0.043	0.0835	threonate	Ascorbate and Aldarate Metabolism	Cofactors and Vitamins
aBaso	-0.043	0.0823	7-methylguanine	Purine Metabolism, Guanine containing	Nucleotide
aBaso	-0.043	0.083	dimethylarginine (SDMA + ADMA)	Urea cycle; Arginine and Proline Metabolism	Amino Acid
aBaso	-0.043	0.082	cis-4-decenoylcarnitine (C10:1)	Fatty Acid Metabolism (Acyl Carnitine, Monounsaturated)	Lipid
aBaso	-0.043	0.0781	N-formylphenylalanine	Tyrosine Metabolism	Amino Acid
aBaso	-0.043	0.0812	octadecenedioate (C18:1-DC)	Fatty Acid, Dicarboxylate	Lipid
aBaso	-0.043	0.0782	glutamine conjugate of C6H10O2 (2)*	Partially Characterized Molecules	Partially Characterized Molecules
aBaso	-0.043	0.0834	2-hydroxyphenylacetate	Phenylalanine Metabolism	Amino Acid
aBaso	-0.044	0.0736	N-acetylglycine	Glycine, Serine and Threonine Metabolism	Amino Acid
aBaso	-0.044	0.0734	N-acetylphenylalanine	Phenylalanine Metabolism	Amino Acid
aBaso	-0.044	0.0733	1-margaroyl-2-oleoyl-GPC (17:0/18:1)*	Phosphatidylcholine (PC)	Lipid
aBaso	-0.044	0.0716	(S)-3-hydroxybutyrylcarnitine	Fatty Acid Metabolism (Acyl Carnitine, Hydroxy)	Lipid
aBaso	-0.044	0.0769	2-hydroxynervonate*	Fatty Acid, Monohydroxy	Lipid
aBaso	-0.044	0.0709	N-acetyltheanine	Food Component/Plant	Xenobiotics
aBaso	-0.044	0.0725	sphingosine	Sphingosines	Lipid
aBaso	-0.044	0.0733	sphinganine	Sphingolipid Synthesis	Lipid
aBaso	-0.044	0.0707	pristanate	Fatty Acid, Branched	Lipid
aBaso	-0.045	0.0679	N1-methylinosine	Purine Metabolism, (Hypo)Xanthine/Inosine containing	Nucleotide
aBaso	-0.045	0.0664	fructosyllysine	Lysine Metabolism	Amino Acid
aBaso	-0.045	0.0696	2,2'-methylenebis(6-tert-butyl-p-cresol)	Chemical	Xenobiotics
aBaso	-0.045	0.0696	3-hydroxyoctanoylcarnitine (1)	Fatty Acid Metabolism (Acyl Carnitine, Hydroxy)	Lipid
aBaso	-0.045	0.0701	isoleucine	Leucine, Isoleucine and Valine Metabolism	Amino Acid
aBaso	-0.046	0.0641	dopamine 3-O-sulfate	Tyrosine Metabolism	Amino Acid
aBaso	-0.046	0.0588	ascorbic acid 2-sulfate	Ascorbate and Aldarate Metabolism	Cofactors and Vitamins
aBaso	-0.046	0.0618	adrenoylcarnitine (C22:4)*	Fatty Acid Metabolism (Acyl Carnitine, Polyunsaturated)	Lipid
aBaso	-0.046	0.0626	retinol (vitamin A)	Vitamin A Metabolism	Cofactors and Vitamins
aBaso	-0.046	0.0619	caprylate (8:0)	Medium Chain Fatty Acid	Lipid
aBaso	-0.047	0.0548	1-stearoyl-2-arachidonoyl-GPE (18:0/20:4)	Phosphatidylethanolamine (PE)	Lipid
aBaso	-0.047	0.0537	ceramide (d16:1/24:1, d18:1/22:1)*	Ceramides	Lipid
aBaso	-0.047	0.054	3-bromo-5-chloro-2,6-dihydroxybenzoic acid*	Chemical	Xenobiotics
aBaso	-0.047	0.0572	methylsuccinate	Leucine, Isoleucine and Valine Metabolism	Amino Acid
aBaso	-0.048	0.0517	1-myristoyl-2-palmitoyl-GPC (14:0/16:0)	Phosphatidylcholine (PC)	Lipid
aBaso	-0.048	0.0519	nicotinamide riboside	Nicotinate and Nicotinamide Metabolism	Cofactors and Vitamins
aBaso	-0.048	0.0517	beta-hydroxyisovaleroylcarnitine	Leucine, Isoleucine and Valine Metabolism	Amino Acid
aBaso	-0.048	0.0497	trans-2-hexenoylglycine	Fatty Acid Metabolism (Acyl Glycine)	Lipid
aBaso	-0.048	0.0515	N-methylhydroxyproline**	Urea cycle; Arginine and Proline Metabolism	Amino Acid
aBaso	-0.048	0.051	N-carbamoylaspartate	Pyrimidine Metabolism, Orotate containing	Nucleotide
aBaso	-0.049	0.0472	docosapentaenoylcarnitine (C22:5n3)*	Fatty Acid Metabolism (Acyl Carnitine, Polyunsaturated)	Lipid
aBaso	-0.05	0.0405	mannitol/sorbitol	Fructose, Mannose and Galactose Metabolism	Carbohydrate
aBaso	-0.05	0.0413	N-acetyl-beta-alanine	Pyrimidine Metabolism, Uracil containing	Nucleotide
aBaso	-0.05	0.0435	N-acetyltaurine	Methionine, Cysteine, SAM and Taurine Metabolism	Amino Acid
aBaso	-0.051	0.037	indolelactate	Tryptophan Metabolism	Amino Acid
aBaso	-0.051	0.0376	docosahexaenoate (DHA; 22:6n3)	Long Chain Polyunsaturated Fatty Acid (n3 and n6)	Lipid
aBaso	-0.051	0.0388	homocitrulline	Urea cycle; Arginine and Proline Metabolism	Amino Acid
aBaso	-0.051	0.039	5,6-dihydrouridine	Pyrimidine Metabolism, Uracil containing	Nucleotide
aBaso	-0.051	0.0385	1-palmitoleoyl-GPE (16:1)*	Lysophospholipid	Lipid
aBaso	-0.051	0.0395	N-linoleoyltaurine*	Endocannabinoid	Lipid
aBaso	-0.051	0.0396	m-tyramine sulfate	Tyrosine Metabolism	Amino Acid
aBaso	-0.051	0.0384	thioproline	Chemical	Xenobiotics
aBaso	-0.051	0.0399	tigloylglycine	Leucine, Isoleucine and Valine Metabolism	Amino Acid
aBaso	-0.051	0.0364	palmitoyl ethanolamide	Endocannabinoid	Lipid
aBaso	-0.051	0.0367	pseudouridine	Pyrimidine Metabolism, Uracil containing	Nucleotide
aBaso	-0.052	0.0356	iminodiacetate (IDA)	Chemical	Xenobiotics
aBaso	-0.052	0.0362	gamma-glutamyltryptophan	Gamma-glutamyl Amino Acid	Peptide
aBaso	-0.052	0.0346	bilirubin (E,Z or Z,E)*	Hemoglobin and Porphyrin Metabolism	Cofactors and Vitamins
aBaso	-0.052	0.0328	3-hydroxyhexanoate	Fatty Acid, Monohydroxy	Lipid
aBaso	-0.052	0.0359	glutamine conjugate of C6H10O2 (1)*	Partially Characterized Molecules	Partially Characterized Molecules
aBaso	-0.052	0.0351	5-hydroxymethyl-2-furoylcarnitine*	Food Component/Plant	Xenobiotics
aBaso	-0.052	0.0334	dimethylglycine	Glycine, Serine and Threonine Metabolism	Amino Acid
aBaso	-0.053	0.0317	acetylcarnitine (C2)	Fatty Acid Metabolism (Acyl Carnitine, Short Chain)	Lipid
aBaso	-0.053	0.0303	decanoylcarnitine (C10)	Fatty Acid Metabolism (Acyl Carnitine, Medium Chain)	Lipid
aBaso	-0.053	0.0313	margaroylcarnitine (C17)*	Fatty Acid Metabolism (Acyl Carnitine, Long Chain Saturated)	Lipid
aBaso	-0.053	0.0308	3-hydroxyadipate	Fatty Acid, Dicarboxylate	Lipid
aBaso	-0.053	0.0302	linolenoylcarnitine (C18:3)*	Fatty Acid Metabolism (Acyl Carnitine, Polyunsaturated)	Lipid
aBaso	-0.053	0.0305	ascorbic acid 3-sulfate*	Ascorbate and Aldarate Metabolism	Cofactors and Vitamins
aBaso	-0.053	0.0312	chenodeoxycholic acid sulfate (1)	Primary Bile Acid Metabolism	Lipid
aBaso	-0.053	0.0314	bilirubin (Z,Z)	Hemoglobin and Porphyrin Metabolism	Cofactors and Vitamins
aBaso	-0.053	0.0314	ethylmalonate	Leucine, Isoleucine and Valine Metabolism	Amino Acid
aBaso	-0.053	0.0299	glucose	Glycolysis, Gluconeogenesis, and Pyruvate Metabolism	Carbohydrate
aBaso	-0.054	0.0276	3-methylcytidine	Pyrimidine Metabolism, Cytidine containing	Nucleotide
aBaso	-0.054	0.0288	1-palmitoleoyl-2-linolenoyl-GPC (16:1/18:3)*	Phosphatidylcholine (PC)	Lipid
aBaso	-0.054	0.0281	choline	Phospholipid Metabolism	Lipid
aBaso	-0.054	0.0271	laurate (12:0)	Medium Chain Fatty Acid	Lipid
aBaso	-0.054	0.0282	urea	Urea cycle; Arginine and Proline Metabolism	Amino Acid
aBaso	-0.055	0.0259	dodecanedioate (C12-DC)	Fatty Acid, Dicarboxylate	Lipid
aBaso	-0.055	0.0244	octanoylcarnitine (C8)	Fatty Acid Metabolism (Acyl Carnitine, Medium Chain)	Lipid
aBaso	-0.055	0.0263	laurylcarnitine (C12)	Fatty Acid Metabolism (Acyl Carnitine, Medium Chain)	Lipid
aBaso	-0.055	0.0254	N4-acetylcytidine	Pyrimidine Metabolism, Cytidine containing	Nucleotide
aBaso	-0.055	0.0263	arabitol/xylitol	Pentose Metabolism	Carbohydrate
aBaso	-0.055	0.0267	N,N,N-trimethyl-alanylproline betaine (TMAP)	Urea cycle; Arginine and Proline Metabolism	Amino Acid
aBaso	-0.055	0.0263	(2 or 3)-decenoate (10:1n7 or n8)	Medium Chain Fatty Acid	Lipid
aBaso	-0.055	0.0254	vanillylmandelate (VMA)	Tyrosine Metabolism	Amino Acid
aBaso	-0.055	0.0241	acetoacetate	Ketone Bodies	Lipid
aBaso	-0.055	0.0266	N-stearoyl-sphinganine (d18:0/18:0)*	Dihydroceramides	Lipid
aBaso	-0.056	0.0235	gamma-glutamylphenylalanine	Gamma-glutamyl Amino Acid	Peptide
aBaso	-0.056	0.022	guanidinosuccinate	Guanidino and Acetamido Metabolism	Amino Acid
aBaso	-0.056	0.0219	stearidonate (18:4n3)	Long Chain Polyunsaturated Fatty Acid (n3 and n6)	Lipid
aBaso	-0.056	0.0225	glycosyl-N-stearoyl-sphingosine (d18:1/18:0)	Hexosylceramides (HCER)	Lipid
aBaso	-0.056	0.0222	decadienedioic acid (C10:2-DC)**	Fatty Acid, Dicarboxylate	Lipid
aBaso	-0.056	0.0224	phytanate	Food Component/Plant	Xenobiotics
aBaso	-0.057	0.0211	sebacate (C10-DC)	Fatty Acid, Dicarboxylate	Lipid
aBaso	-0.057	0.0209	alpha-hydroxyisovalerate	Leucine, Isoleucine and Valine Metabolism	Amino Acid
aBaso	-0.057	0.0212	indolebutyrate	Tryptophan Metabolism	Amino Acid
aBaso	-0.057	0.0199	orotidine	Pyrimidine Metabolism, Orotate containing	Nucleotide
aBaso	-0.057	0.0201	sedoheptulose	Pentose Metabolism	Carbohydrate
aBaso	-0.057	0.0208	17alpha-hydroxypregnanolone glucuronide	Pregnenolone Steroids	Lipid
aBaso	-0.057	0.0195	2-hydroxysebacate	Fatty Acid, Dicarboxylate	Lipid
aBaso	-0.057	0.0213	hypotaurine	Methionine, Cysteine, SAM and Taurine Metabolism	Amino Acid
aBaso	-0.058	0.0192	erythritol	Food Component/Plant	Xenobiotics
aBaso	-0.058	0.0176	N,N-dimethyl-pro-pro	Modified Peptides	Peptide
aBaso	-0.058	0.019	N-acetylalanine	Alanine and Aspartate Metabolism	Amino Acid
aBaso	-0.058	0.018	arachidonate (20:4n6)	Long Chain Polyunsaturated Fatty Acid (n3 and n6)	Lipid
aBaso	-0.059	0.017	3,4-dihydroxybutyrate	Fatty Acid, Dihydroxy	Lipid
aBaso	-0.059	0.017	adipoylcarnitine (C6-DC)	Fatty Acid Metabolism (Acyl Carnitine, Dicarboxylate)	Lipid
aBaso	-0.059	0.0165	N-succinyl-phenylalanine	Phenylalanine Metabolism	Amino Acid
aBaso	-0.059	0.0173	2'-deoxyuridine	Pyrimidine Metabolism, Uracil containing	Nucleotide
aBaso	-0.06	0.0146	erythronate*	Aminosugar Metabolism	Carbohydrate
aBaso	-0.06	0.0153	undecanedioate (C11-DC)	Fatty Acid, Dicarboxylate	Lipid
aBaso	-0.06	0.0152	tridecenedioate (C13:1-DC)*	Fatty Acid, Dicarboxylate	Lipid
aBaso	-0.06	0.0148	4-hydroxyphenylacetylglutamine	Acetylated Peptides	Peptide
aBaso	-0.06	0.0152	3-hydroxy-3-methylglutarate	Mevalonate Metabolism	Lipid
aBaso	-0.06	0.0139	undecanoate (11:0)	Medium Chain Fatty Acid	Lipid
aBaso	-0.061	0.0138	2-hydroxyadipate	Fatty Acid, Dicarboxylate	Lipid
aBaso	-0.061	0.0129	N-acetylglucosamine/N-acetylgalactosamine	Aminosugar Metabolism	Carbohydrate
aBaso	-0.061	0.0124	nonanoylcarnitine (C9)	Fatty Acid Metabolism (Acyl Carnitine, Medium Chain)	Lipid
aBaso	-0.061	0.0136	1-oleoyl-2-arachidonoyl-GPE (18:1/20:4)*	Phosphatidylethanolamine (PE)	Lipid
aBaso	-0.061	0.013	5-dodecenoylcarnitine (C12:1)	Fatty Acid Metabolism (Acyl Carnitine, Monounsaturated)	Lipid
aBaso	-0.062	0.0112	linolenate [alpha or gamma; (18:3n3 or 6)]	Long Chain Polyunsaturated Fatty Acid (n3 and n6)	Lipid
aBaso	-0.062	0.0113	sulfate*	Chemical	Xenobiotics
aBaso	-0.062	0.0122	vanillactate	Tyrosine Metabolism	Amino Acid
aBaso	-0.062	0.0113	2-methylcitrate/homocitrate	TCA Cycle	Energy
aBaso	-0.062	0.012	arachidate (20:0)	Long Chain Saturated Fatty Acid	Lipid
aBaso	-0.063	0.0106	1,2-dipalmitoyl-GPE (16:0/16:0)*	Phosphatidylethanolamine (PE)	Lipid
aBaso	-0.064	0.00883	lanthionine	Methionine, Cysteine, SAM and Taurine Metabolism	Amino Acid
aBaso	-0.064	0.00978	acisoga	Polyamine Metabolism	Amino Acid
aBaso	-0.064	0.00958	2-hydroxyarachidate*	Fatty Acid, Monohydroxy	Lipid
aBaso	-0.064	0.00941	heptenedioate (C7:1-DC)*	Fatty Acid, Dicarboxylate	Lipid
aBaso	-0.064	0.00976	N-acetylglucosaminylasparagine	Aminosugar Metabolism	Carbohydrate
aBaso	-0.065	0.00836	N-acetylserine	Glycine, Serine and Threonine Metabolism	Amino Acid
aBaso	-0.065	0.00871	1-palmitoyl-2-linoleoyl-GPE (16:0/18:2)	Phosphatidylethanolamine (PE)	Lipid
aBaso	-0.065	0.00836	cis-4-decenoate (10:1n6)*	Medium Chain Fatty Acid	Lipid
aBaso	-0.065	0.00807	arachidonoylcarnitine (C20:4)	Fatty Acid Metabolism (Acyl Carnitine, Polyunsaturated)	Lipid
aBaso	-0.065	0.00821	tetradecadienoate (14:2)*	Long Chain Polyunsaturated Fatty Acid (n3 and n6)	Lipid
aBaso	-0.066	0.0075	branched-chain, straight-chain, or cyclopropyl 12:1 fatty acid*	Partially Characterized Molecules	Partially Characterized Molecules
aBaso	-0.066	0.00755	N-acetylputrescine	Polyamine Metabolism	Amino Acid
aBaso	-0.067	0.00615	3-hydroxysebacate	Fatty Acid, Monohydroxy	Lipid
aBaso	-0.067	0.00629	N-acetylisoleucine	Leucine, Isoleucine and Valine Metabolism	Amino Acid
aBaso	-0.067	0.00627	2-hydroxy-3-methylvalerate	Leucine, Isoleucine and Valine Metabolism	Amino Acid
aBaso	-0.067	0.00678	omeprazole	Drug - Gastrointestinal	Xenobiotics
aBaso	-0.067	0.00635	tetradecadienedioate (C14:2-DC)*	Fatty Acid, Dicarboxylate	Lipid
aBaso	-0.067	0.00625	xanthine	Purine Metabolism, (Hypo)Xanthine/Inosine containing	Nucleotide
aBaso	-0.067	0.00673	linoleate (18:2n6)	Long Chain Polyunsaturated Fatty Acid (n3 and n6)	Lipid
aBaso	-0.068	0.00547	5-dodecenoate (12:1n7)	Medium Chain Fatty Acid	Lipid
aBaso	-0.068	0.00604	tiglylcarnitine (C5:1-DC)	Leucine, Isoleucine and Valine Metabolism	Amino Acid
aBaso	-0.068	0.0057	2-O-methylascorbic acid	Ascorbate and Aldarate Metabolism	Cofactors and Vitamins
aBaso	-0.068	0.0054	docosatrienoate (22:3n6)*	Long Chain Polyunsaturated Fatty Acid (n3 and n6)	Lipid
aBaso	-0.068	0.00604	cystine	Methionine, Cysteine, SAM and Taurine Metabolism	Amino Acid
aBaso	-0.069	0.00506	isovalerylcarnitine (C5)	Leucine, Isoleucine and Valine Metabolism	Amino Acid
aBaso	-0.069	0.00509	C-glycosyltryptophan	Tryptophan Metabolism	Amino Acid
aBaso	-0.069	0.00499	1-palmitoleoylglycerol (16:1)*	Monoacylglycerol	Lipid
aBaso	-0.069	0.00533	N-acetylneuraminate	Aminosugar Metabolism	Carbohydrate
aBaso	-0.069	0.00517	malonate	Fatty Acid Synthesis	Lipid
aBaso	-0.07	0.00463	O-sulfo-tyrosine	Chemical	Xenobiotics
aBaso	-0.07	0.00434	2-keto-3-deoxy-gluconate	Food Component/Plant	Xenobiotics
aBaso	-0.07	0.00423	myristoleoylcarnitine (C14:1)*	Fatty Acid Metabolism (Acyl Carnitine, Monounsaturated)	Lipid
aBaso	-0.07	0.00462	3-hydroxyoleoylcarnitine	Fatty Acid Metabolism (Acyl Carnitine, Hydroxy)	Lipid
aBaso	-0.07	0.00453	beta-hydroxyisovalerate	Leucine, Isoleucine and Valine Metabolism	Amino Acid
aBaso	-0.071	0.00405	pantothenate	Pantothenate and CoA Metabolism	Cofactors and Vitamins
aBaso	-0.071	0.00367	5-methylthioadenosine (MTA)	Polyamine Metabolism	Amino Acid
aBaso	-0.071	0.00399	caprate (10:0)	Medium Chain Fatty Acid	Lipid
aBaso	-0.072	0.00359	3-hydroxydecanoate	Fatty Acid, Monohydroxy	Lipid
aBaso	-0.072	0.00342	N6-carbamoylthreonyladenosine	Purine Metabolism, Adenine containing	Nucleotide
aBaso	-0.072	0.00326	1-palmitoyl-2-palmitoleoyl-GPC (16:0/16:1)*	Phosphatidylcholine (PC)	Lipid
aBaso	-0.072	0.00321	5-oxoproline	Glutathione Metabolism	Amino Acid
aBaso	-0.072	0.00321	phenylalanine	Phenylalanine Metabolism	Amino Acid
aBaso	-0.073	0.00311	N-stearoyltaurine	Endocannabinoid	Lipid
aBaso	-0.073	0.00306	dihomo-linolenoylcarnitine (C20:3n3 or 6)*	Fatty Acid Metabolism (Acyl Carnitine, Polyunsaturated)	Lipid
aBaso	-0.073	0.00309	hexadecenedioate (C16:1-DC)*	Fatty Acid, Dicarboxylate	Lipid
aBaso	-0.074	0.00278	N-acetylthreonine	Glycine, Serine and Threonine Metabolism	Amino Acid
aBaso	-0.074	0.0025	gamma-carboxyglutamate	Glutamate Metabolism	Amino Acid
aBaso	-0.074	0.00246	1-palmitoyl-2-oleoyl-GPE (16:0/18:1)	Phosphatidylethanolamine (PE)	Lipid
aBaso	-0.074	0.00251	alpha-ketoglutarate	TCA Cycle	Energy
aBaso	-0.075	0.00219	(12 or 13)-methylmyristate (a15:0 or i15:0)	Fatty Acid, Branched	Lipid
aBaso	-0.075	0.00223	3-methylglutaconate	Leucine, Isoleucine and Valine Metabolism	Amino Acid
aBaso	-0.075	0.00217	N-carbamoylvaline	Leucine, Isoleucine and Valine Metabolism	Amino Acid
aBaso	-0.075	0.00213	succinoyltaurine	Methionine, Cysteine, SAM and Taurine Metabolism	Amino Acid
aBaso	-0.076	0.00213	1-palmitoyl-2-arachidonoyl-GPE (16:0/20:4)*	Phosphatidylethanolamine (PE)	Lipid
aBaso	-0.076	0.00212	hexadecadienoate (16:2n6)	Long Chain Polyunsaturated Fatty Acid (n3 and n6)	Lipid
aBaso	-0.076	0.00189	N-stearoyl-sphingadienine (d18:2/18:0)*	Ceramides	Lipid
aBaso	-0.076	0.00186	dihomo-linoleoylcarnitine (C20:2)*	Fatty Acid Metabolism (Acyl Carnitine, Polyunsaturated)	Lipid
aBaso	-0.077	0.00173	hexanoylcarnitine (C6)	Fatty Acid Metabolism (Acyl Carnitine, Medium Chain)	Lipid
aBaso	-0.077	0.00169	(R)-3-hydroxybutyrylcarnitine	Fatty Acid Metabolism (Acyl Carnitine, Hydroxy)	Lipid
aBaso	-0.077	0.0017	N-acetylleucine	Leucine, Isoleucine and Valine Metabolism	Amino Acid
aBaso	-0.077	0.0018	4-acetamidobutanoate	Polyamine Metabolism	Amino Acid
aBaso	-0.077	0.00173	N-palmitoyl-sphingosine (d18:1/16:0)	Ceramides	Lipid
aBaso	-0.078	0.00145	glycerol 3-phosphate	Glycerolipid Metabolism	Lipid
aBaso	-0.078	0.00146	palmitoylcarnitine (C16)	Fatty Acid Metabolism (Acyl Carnitine, Long Chain Saturated)	Lipid
aBaso	-0.078	0.00153	N6-carboxymethyllysine	Advanced Glycation End-product	Carbohydrate
aBaso	-0.078	0.00141	mannonate*	Food Component/Plant	Xenobiotics
aBaso	-0.078	0.00158	ceramide (d18:2/24:1, d18:1/24:2)*	Ceramides	Lipid
aBaso	-0.078	0.00147	cysteinylglycine	Glutathione Metabolism	Amino Acid
aBaso	-0.078	0.00155	lactose	Disaccharides and Oligosaccharides	Carbohydrate
aBaso	-0.079	0.00134	hexanoylglutamine	Fatty Acid Metabolism (Acyl Glutamine)	Lipid
aBaso	-0.079	0.00127	linoleoylcarnitine (C18:2)*	Fatty Acid Metabolism (Acyl Carnitine, Polyunsaturated)	Lipid
aBaso	-0.079	0.00126	kynurenate	Tryptophan Metabolism	Amino Acid
aBaso	-0.08	0.00121	3-hydroxystearate	Fatty Acid, Monohydroxy	Lipid
aBaso	-0.08	0.00108	N-acetyl-isoputreanine	Polyamine Metabolism	Amino Acid
aBaso	-0.08	0.0012	3-(4-hydroxyphenyl)lactate	Tyrosine Metabolism	Amino Acid
aBaso	-0.08	0.00107	alpha-ketobutyrate	Methionine, Cysteine, SAM and Taurine Metabolism	Amino Acid
aBaso	-0.081	0.000939	xanthurenate	Tryptophan Metabolism	Amino Acid
aBaso	-0.081	0.000992	docosapentaenoate (n3 DPA; 22:5n3)	Long Chain Polyunsaturated Fatty Acid (n3 and n6)	Lipid
aBaso	-0.081	0.000974	N-palmitoylglycine	Fatty Acid Metabolism (Acyl Glycine)	Lipid
aBaso	-0.081	0.000982	S-adenosylhomocysteine (SAH)	Methionine, Cysteine, SAM and Taurine Metabolism	Amino Acid
aBaso	-0.081	0.00104	3-hydroxybutyrate (BHBA)	Ketone Bodies	Lipid
aBaso	-0.081	0.000962	palmitoleate (16:1n7)	Long Chain Monounsaturated Fatty Acid	Lipid
aBaso	-0.081	0.00101	mannose	Fructose, Mannose and Galactose Metabolism	Carbohydrate
aBaso	-0.082	0.00082	oleate/vaccenate (18:1)	Long Chain Monounsaturated Fatty Acid	Lipid
aBaso	-0.082	0.000826	4-methylhexanoylglutamine	Fatty Acid Metabolism (Acyl Glutamine)	Lipid
aBaso	-0.083	0.000753	cysteinylglycine disulfide*	Glutathione Metabolism	Amino Acid
aBaso	-0.083	0.000756	pentadecanoate (15:0)	Long Chain Saturated Fatty Acid	Lipid
aBaso	-0.084	0.000585	3-(3-amino-3-carboxypropyl)uridine*	Pyrimidine Metabolism, Uracil containing	Nucleotide
aBaso	-0.084	0.000611	16-hydroxypalmitate	Fatty Acid, Monohydroxy	Lipid
aBaso	-0.084	0.000621	cys-gly, oxidized	Glutathione Metabolism	Amino Acid
aBaso	-0.084	0.000649	myristate (14:0)	Long Chain Saturated Fatty Acid	Lipid
aBaso	-0.085	0.000579	3-hydroxylaurate	Fatty Acid, Monohydroxy	Lipid
aBaso	-0.085	0.000552	3-hydroxydodecanedioate*	Fatty Acid, Dicarboxylate	Lipid
aBaso	-0.085	0.000528	dihomo-linolenate (20:3n3 or n6)	Long Chain Polyunsaturated Fatty Acid (n3 and n6)	Lipid
aBaso	-0.086	0.000501	N-palmitoyltaurine	Endocannabinoid	Lipid
aBaso	-0.086	0.000467	isocitric lactone	TCA Cycle	Energy
aBaso	-0.086	0.000461	N-oleoylserine	Endocannabinoid	Lipid
aBaso	-0.086	0.000484	N-acetylvaline	Leucine, Isoleucine and Valine Metabolism	Amino Acid
aBaso	-0.087	0.000399	N2,N2-dimethylguanosine	Purine Metabolism, Guanine containing	Nucleotide
aBaso	-0.087	0.000397	N-acetylmethionine	Methionine, Cysteine, SAM and Taurine Metabolism	Amino Acid
aBaso	-0.089	0.00028	N6-succinyladenosine	Purine Metabolism, Adenine containing	Nucleotide
aBaso	-0.089	0.000301	1-palmitoyl-2-palmitoleoyl-GPE (16:0/16:1)*	Phosphatidylethanolamine (PE)	Lipid
aBaso	-0.09	0.000235	10-heptadecenoate (17:1n7)	Long Chain Monounsaturated Fatty Acid	Lipid
aBaso	-0.09	0.00023	linoleoyl ethanolamide	Endocannabinoid	Lipid
aBaso	-0.09	0.000247	palmitoleoylcarnitine (C16:1)*	Fatty Acid Metabolism (Acyl Carnitine, Monounsaturated)	Lipid
aBaso	-0.09	0.000239	picolinoylglycine	Fatty Acid Metabolism (Acyl Glycine)	Lipid
aBaso	-0.09	0.000262	nonadecanoate (19:0)	Long Chain Saturated Fatty Acid	Lipid
aBaso	-0.091	0.000213	1-palmitoyl-2-oleoyl-GPC (16:0/18:1)	Phosphatidylcholine (PC)	Lipid
aBaso	-0.091	0.000203	hypoxanthine	Purine Metabolism, (Hypo)Xanthine/Inosine containing	Nucleotide
aBaso	-0.092	0.000182	alpha-hydroxyisocaproate	Leucine, Isoleucine and Valine Metabolism	Amino Acid
aBaso	-0.093	0.00015	3-hydroxyoleate*	Fatty Acid, Monohydroxy	Lipid
aBaso	-0.093	0.000155	N1-methyladenosine	Purine Metabolism, Adenine containing	Nucleotide
aBaso	-0.094	0.000135	2,3-dihydroxy-5-methylthio-4-pentenoate (DMTPA)*	Methionine, Cysteine, SAM and Taurine Metabolism	Amino Acid
aBaso	-0.095	0.000111	oleoylcarnitine (C18:1)	Fatty Acid Metabolism (Acyl Carnitine, Monounsaturated)	Lipid
aBaso	-0.095	0.000108	stearate (18:0)	Long Chain Saturated Fatty Acid	Lipid
aBaso	-0.096	8.83e-05	3-hydroxymyristate	Fatty Acid, Monohydroxy	Lipid
aBaso	-0.096	9.51e-05	hexadecanedioate (C16-DC)	Fatty Acid, Dicarboxylate	Lipid
aBaso	-0.096	8.57e-05	N-formylmethionine	Methionine, Cysteine, SAM and Taurine Metabolism	Amino Acid
aBaso	-0.096	0.0001	cystathionine	Methionine, Cysteine, SAM and Taurine Metabolism	Amino Acid
aBaso	-0.096	8.78e-05	palmitate (16:0)	Long Chain Saturated Fatty Acid	Lipid
aBaso	-0.096	9.98e-05	margarate (17:0)	Long Chain Saturated Fatty Acid	Lipid
aBaso	-0.097	7.7e-05	phenyllactate (PLA)	Phenylalanine Metabolism	Amino Acid
aBaso	-0.098	6.21e-05	eicosenoate (20:1)	Long Chain Monounsaturated Fatty Acid	Lipid
aBaso	-0.098	6.91e-05	docosapentaenoate (n6 DPA; 22:5n6)	Long Chain Polyunsaturated Fatty Acid (n3 and n6)	Lipid
aBaso	-0.098	6.96e-05	tetradecanedioate (C14-DC)	Fatty Acid, Dicarboxylate	Lipid
aBaso	-0.098	6.43e-05	(14 or 15)-methylpalmitate (a17:0 or i17:0)	Fatty Acid, Branched	Lipid
aBaso	-0.098	6.94e-05	4-hydroxyphenylpyruvate	Tyrosine Metabolism	Amino Acid
aBaso	-0.099	5.33e-05	N-stearoyl-sphingosine (d18:1/18:0)*	Ceramides	Lipid
aBaso	-0.1	4.46e-05	myristoylcarnitine (C14)	Fatty Acid Metabolism (Acyl Carnitine, Long Chain Saturated)	Lipid
aBaso	-0.1	4.69e-05	2S,3R-dihydroxybutyrate	Fatty Acid, Dihydroxy	Lipid
aBaso	-0.101	4.03e-05	cysteine s-sulfate	Methionine, Cysteine, SAM and Taurine Metabolism	Amino Acid
aBaso	-0.101	3.98e-05	erucate (22:1n9)	Long Chain Monounsaturated Fatty Acid	Lipid
aBaso	-0.102	3.49e-05	(16 or 17)-methylstearate (a19:0 or i19:0)	Fatty Acid, Branched	Lipid
aBaso	-0.104	2.21e-05	10-nonadecenoate (19:1n9)	Long Chain Monounsaturated Fatty Acid	Lipid
aBaso	-0.105	1.74e-05	4-methyl-2-oxopentanoate	Leucine, Isoleucine and Valine Metabolism	Amino Acid
aBaso	-0.106	1.72e-05	hydantoin-5-propionate	Histidine Metabolism	Amino Acid
aBaso	-0.111	6.23e-06	adrenate (22:4n6)	Long Chain Polyunsaturated Fatty Acid (n3 and n6)	Lipid
aBaso	-0.114	3.46e-06	3-methyl-2-oxobutyrate	Leucine, Isoleucine and Valine Metabolism	Amino Acid
aBaso	-0.115	2.74e-06	3-methyl-2-oxovalerate	Leucine, Isoleucine and Valine Metabolism	Amino Acid
aBaso	-0.116	2.05e-06	dihomo-linoleate (20:2n6)	Long Chain Polyunsaturated Fatty Acid (n3 and n6)	Lipid
aBaso	-0.119	1.14e-06	3-hydroxyisobutyrate	Leucine, Isoleucine and Valine Metabolism	Amino Acid
aBaso	-0.122	7.19e-07	8-methoxykynurenate	Tryptophan Metabolism	Amino Acid
aBaso	-0.124	4.21e-07	3-hydroxy-2-ethylpropionate	Leucine, Isoleucine and Valine Metabolism	Amino Acid
aBaso	-0.124	3.89e-07	dihydroorotate	Pyrimidine Metabolism, Orotate containing	Nucleotide
aBaso	-0.131	9.39e-08	oleoyl ethanolamide	Endocannabinoid	Lipid
aBaso	-0.136	2.69e-08	malate	TCA Cycle	Energy
aBaso	-0.138	1.81e-08	cortisol	Corticosteroids	Lipid
aBaso	-0.142	6.71e-09	docosadienoate (22:2n6)	Long Chain Polyunsaturated Fatty Acid (n3 and n6)	Lipid
aBaso	-0.142	6.74e-09	N-oleoyltaurine	Endocannabinoid	Lipid
aBaso	-0.143	5.78e-09	docosatrienoate (22:3n3)	Long Chain Polyunsaturated Fatty Acid (n3 and n6)	Lipid
aBaso	-0.144	4.53e-09	2-hydroxybutyrate/2-hydroxyisobutyrate	Glutathione Metabolism	Amino Acid
aBaso	-0.144	3.67e-09	cortisone	Corticosteroids	Lipid
aBaso	-0.152	5.89e-10	inosine	Purine Metabolism, (Hypo)Xanthine/Inosine containing	Nucleotide
aBaso	-0.158	1.01e-10	pyruvate	Glycolysis, Gluconeogenesis, and Pyruvate Metabolism	Carbohydrate
aBaso	-0.164	1.85e-11	fumarate	TCA Cycle	Energy
aBaso	-0.19	5.71e-15	lactate	Glycolysis, Gluconeogenesis, and Pyruvate Metabolism	Carbohydrate
aBmem	0.157	1.22e-10	histidine	Histidine Metabolism	Amino Acid
aBmem	0.146	2.65e-09	1-docosahexaenoyl-GPC (22:6)*	Lysophospholipid	Lipid
aBmem	0.142	7.48e-09	serine	Glycine, Serine and Threonine Metabolism	Amino Acid
aBmem	0.141	9.27e-09	1-stearoyl-2-docosahexaenoyl-GPC (18:0/22:6)	Phosphatidylcholine (PC)	Lipid
aBmem	0.139	1.28e-08	homoarginine	Urea cycle; Arginine and Proline Metabolism	Amino Acid
aBmem	0.137	2.15e-08	S-methylcysteine	Methionine, Cysteine, SAM and Taurine Metabolism	Amino Acid
aBmem	0.134	4.47e-08	dehydroepiandrosterone sulfate (DHEA-S)	Androgenic Steroids	Lipid
aBmem	0.133	5.61e-08	docosahexaenoylcholine	Fatty Acid Metabolism (Acyl Choline)	Lipid
aBmem	0.133	5.44e-08	glycine	Glycine, Serine and Threonine Metabolism	Amino Acid
aBmem	0.131	8.15e-08	nicotinamide	Nicotinate and Nicotinamide Metabolism	Cofactors and Vitamins
aBmem	0.127	2e-07	S-methylcysteine sulfoxide	Methionine, Cysteine, SAM and Taurine Metabolism	Amino Acid
aBmem	0.126	2.52e-07	1-stearoyl-2-docosahexaenoyl-GPI (18:0/22:6)*	Phosphatidylinositol (PI)	Lipid
aBmem	0.125	3.38e-07	3-phenylpropionate (hydrocinnamate)	Benzoate Metabolism	Xenobiotics
aBmem	0.125	3.61e-07	guanidinoacetate	Creatine Metabolism	Amino Acid
aBmem	0.122	6.42e-07	androstenediol (3beta,17beta) monosulfate (2)	Androgenic Steroids	Lipid
aBmem	0.122	6.31e-07	1-palmitoyl-2-docosahexaenoyl-GPC (16:0/22:6)	Phosphatidylcholine (PC)	Lipid
aBmem	0.117	1.88e-06	1-oleoyl-2-docosahexaenoyl-GPC (18:1/22:6)*	Phosphatidylcholine (PC)	Lipid
aBmem	0.112	4.81e-06	androstenediol (3beta,17beta) monosulfate (1)	Androgenic Steroids	Lipid
aBmem	0.112	5.26e-06	arachidonoylcholine	Fatty Acid Metabolism (Acyl Choline)	Lipid
aBmem	0.108	1.1e-05	17alpha-hydroxypregnenolone 3-sulfate	Pregnenolone Steroids	Lipid
aBmem	0.108	1.09e-05	hydroxy-CMPF*	Fatty Acid, Dicarboxylate	Lipid
aBmem	0.107	1.28e-05	1-stearoyl-GPC (18:0)	Lysophospholipid	Lipid
aBmem	0.107	1.32e-05	1-pentadecanoyl-2-docosahexaenoyl-GPC (15:0/22:6)*	Phosphatidylcholine (PC)	Lipid
aBmem	0.106	1.45e-05	stearoylcholine*	Fatty Acid Metabolism (Acyl Choline)	Lipid
aBmem	0.105	2e-05	1-(1-enyl-palmitoyl)-2-docosahexaenoyl-GPC (P-16:0/22:6)*	Plasmalogen	Lipid
aBmem	0.103	2.88e-05	1-nonadecanoyl-GPC (19:0)	Lysophospholipid	Lipid
aBmem	0.103	2.82e-05	2-hydroxyfluorene sulfate	Tobacco Metabolite	Xenobiotics
aBmem	0.102	3.04e-05	5alpha-pregnan-3beta,20alpha-diol monosulfate (2)	Progestin Steroids	Lipid
aBmem	0.101	4.08e-05	isoeugenol sulfate	Food Component/Plant	Xenobiotics
aBmem	0.097	7.41e-05	1-(1-enyl-stearoyl)-2-docosahexaenoyl-GPC (P-18:0/22:6)*	Plasmalogen	Lipid
aBmem	0.096	9.39e-05	1-(1-enyl-palmitoyl)-GPC (P-16:0)*	Lysoplasmalogen	Lipid
aBmem	0.096	9.45e-05	1-(1-enyl-stearoyl)-2-docosahexaenoyl-GPE (P-18:0/22:6)*	Plasmalogen	Lipid
aBmem	0.096	9.06e-05	N-oxalyl glycine (NOG)	Food Component/Plant	Xenobiotics
aBmem	0.095	0.000104	21-hydroxypregnenolone monosulfate (1)	Pregnenolone Steroids	Lipid
aBmem	0.095	0.000106	pregnenolone sulfate	Pregnenolone Steroids	Lipid
aBmem	0.095	0.000119	1-arachidoyl-2-arachidonoyl-GPC (20:0/20:4)*	Phosphatidylcholine (PC)	Lipid
aBmem	0.095	0.000118	2-naphthol sulfate	Chemical	Xenobiotics
aBmem	0.094	0.000127	pregnenediol sulfate (C21H34O5S)*	Pregnenolone Steroids	Lipid
aBmem	0.094	0.000124	linoleoylcholine*	Fatty Acid Metabolism (Acyl Choline)	Lipid
aBmem	0.093	0.000152	1-docosahexaenoyl-GPE (22:6)*	Lysophospholipid	Lipid
aBmem	0.093	0.000159	1-eicosenoyl-GPC (20:1)*	Lysophospholipid	Lipid
aBmem	0.093	0.000164	1-linoleoyl-2-arachidonoyl-GPC (18:2/20:4n6)*	Phosphatidylcholine (PC)	Lipid
aBmem	0.092	0.000192	1-(1-enyl-palmitoyl)-2-docosahexaenoyl-GPE (P-16:0/22:6)*	Plasmalogen	Lipid
aBmem	0.092	0.000188	palmitoylcholine	Fatty Acid Metabolism (Acyl Choline)	Lipid
aBmem	0.092	0.000187	eicosapentaenoylcholine	Fatty Acid Metabolism (Acyl Choline)	Lipid
aBmem	0.092	0.000168	pregnenetriol sulfate*	Pregnenolone Steroids	Lipid
aBmem	0.091	0.000219	1-stearoyl-2-arachidonoyl-GPC (18:0/20:4)	Phosphatidylcholine (PC)	Lipid
aBmem	0.091	0.000204	androstenediol (3alpha, 17alpha) monosulfate (2)	Androgenic Steroids	Lipid
aBmem	0.09	0.000247	indolepropionate	Tryptophan Metabolism	Amino Acid
aBmem	0.089	0.0003	oleoylcholine	Fatty Acid Metabolism (Acyl Choline)	Lipid
aBmem	0.088	0.000317	1-stearoyl-GPI (18:0)	Lysophospholipid	Lipid
aBmem	0.088	0.000317	1-arachidoyl-GPC (20:0)	Lysophospholipid	Lipid
aBmem	0.088	0.000317	arginine	Urea cycle; Arginine and Proline Metabolism	Amino Acid
aBmem	0.087	0.000378	andro steroid monosulfate C19H28O6S (1)*	Androgenic Steroids	Lipid
aBmem	0.086	0.000467	21-hydroxypregnenolone disulfate	Pregnenolone Steroids	Lipid
aBmem	0.085	0.000553	dihomo-linolenoyl-choline	Fatty Acid Metabolism (Acyl Choline)	Lipid
aBmem	0.085	0.000537	gamma-glutamylglutamine	Gamma-glutamyl Amino Acid	Peptide
aBmem	0.084	0.00067	perfluorooctanoate (PFOA)	Chemical	Xenobiotics
aBmem	0.083	0.000722	beta-cryptoxanthin	Vitamin A Metabolism	Cofactors and Vitamins
aBmem	0.083	0.000699	choline phosphate	Phospholipid Metabolism	Lipid
aBmem	0.082	0.000796	16alpha-hydroxy DHEA 3-sulfate	Androgenic Steroids	Lipid
aBmem	0.081	0.000944	gamma-glutamylglycine	Gamma-glutamyl Amino Acid	Peptide
aBmem	0.081	0.00102	1-arachidonoyl-GPC (20:4n6)*	Lysophospholipid	Lipid
aBmem	0.081	0.00105	4-hydroxy-2-oxoglutaric acid	Fatty Acid, Dicarboxylate	Lipid
aBmem	0.081	0.000956	1-eicosapentaenoyl-GPC (20:5)*	Lysophospholipid	Lipid
aBmem	0.08	0.00106	isoleucylglycine	Dipeptide	Peptide
aBmem	0.078	0.00159	oxalate (ethanedioate)	Ascorbate and Aldarate Metabolism	Cofactors and Vitamins
aBmem	0.078	0.0016	2'-O-methylcytidine	Pyrimidine Metabolism, Cytidine containing	Nucleotide
aBmem	0.078	0.00146	corticosterone	Corticosteroids	Lipid
aBmem	0.077	0.00163	sphingomyelin (d18:2/23:0, d18:1/23:1, d17:1/24:1)*	Sphingomyelins	Lipid
aBmem	0.077	0.00166	heneicosapentaenoate (21:5n3)	Long Chain Polyunsaturated Fatty Acid (n3 and n6)	Lipid
aBmem	0.076	0.00198	1-margaroyl-2-arachidonoyl-GPC (17:0/20:4)*	Phosphatidylcholine (PC)	Lipid
aBmem	0.076	0.00186	1-methylnicotinamide	Nicotinate and Nicotinamide Metabolism	Cofactors and Vitamins
aBmem	0.075	0.00227	tauro-beta-muricholate	Primary Bile Acid Metabolism	Lipid
aBmem	0.075	0.00226	S-allylcysteine	Food Component/Plant	Xenobiotics
aBmem	0.075	0.00218	tricosanoyl sphingomyelin (d18:1/23:0)*	Sphingomyelins	Lipid
aBmem	0.073	0.00294	3-carboxy-4-methyl-5-propyl-2-furanpropanoate (CMPF)	Fatty Acid, Dicarboxylate	Lipid
aBmem	0.073	0.00301	1-palmitoyl-2-eicosapentaenoyl-GPC (16:0/20:5)*	Phosphatidylcholine (PC)	Lipid
aBmem	0.073	0.00283	glyco-beta-muricholate**	Primary Bile Acid Metabolism	Lipid
aBmem	0.073	0.00308	threonine	Glycine, Serine and Threonine Metabolism	Amino Acid
aBmem	0.072	0.00346	GlcNAc sulfate conjugate of C21H34O2 steroid**	Partially Characterized Molecules	Partially Characterized Molecules
aBmem	0.07	0.00453	5alpha-pregnan-3beta,20alpha-diol disulfate	Progestin Steroids	Lipid
aBmem	0.07	0.00438	branched chain 14:0 dicarboxylic acid**	Fatty Acid, Dicarboxylate	Lipid
aBmem	0.069	0.00497	1-linoleoyl-GPC (18:2)	Lysophospholipid	Lipid
aBmem	0.069	0.00525	thymol sulfate	Food Component/Plant	Xenobiotics
aBmem	0.069	0.00526	valylglycine	Dipeptide	Peptide
aBmem	0.069	0.00528	pregnanolone/allopregnanolone sulfate	Progestin Steroids	Lipid
aBmem	0.068	0.00561	tartronate (hydroxymalonate)	Food Component/Plant	Xenobiotics
aBmem	0.068	0.00542	androstenediol (3beta,17beta) disulfate (2)	Androgenic Steroids	Lipid
aBmem	0.068	0.00584	5alpha-pregnan-3beta,20beta-diol monosulfate (1)	Progestin Steroids	Lipid
aBmem	0.068	0.0057	2-stearoyl-GPI (18:0)*	Lysophospholipid	Lipid
aBmem	0.068	0.00601	N-acetyl-S-allyl-cysteine	Food Component/Plant	Xenobiotics
aBmem	0.068	0.00577	N-stearoylserine*	Endocannabinoid	Lipid
aBmem	0.068	0.00565	glycerate	Glycolysis, Gluconeogenesis, and Pyruvate Metabolism	Carbohydrate
aBmem	0.067	0.00638	sphingomyelin (d18:1/20:1, d18:2/20:0)*	Sphingomyelins	Lipid
aBmem	0.067	0.00655	lignoceroyl sphingomyelin (d18:1/24:0)	Sphingomyelins	Lipid
aBmem	0.067	0.00631	1-(1-enyl-palmitoyl)-2-linoleoyl-GPC (P-16:0/18:2)*	Plasmalogen	Lipid
aBmem	0.066	0.00697	glycerophosphorylcholine (GPC)	Phospholipid Metabolism	Lipid
aBmem	0.066	0.00695	cinnamoylglycine	Food Component/Plant	Xenobiotics
aBmem	0.066	0.00766	1-(1-enyl-stearoyl)-GPE (P-18:0)*	Lysoplasmalogen	Lipid
aBmem	0.066	0.00689	sphingomyelin (d18:2/21:0, d16:2/23:0)*	Sphingomyelins	Lipid
aBmem	0.066	0.00714	uridine	Pyrimidine Metabolism, Uracil containing	Nucleotide
aBmem	0.065	0.00807	4-hydroxycoumarin	Drug - Cardiovascular	Xenobiotics
aBmem	0.064	0.00974	1-stearoyl-2-arachidonoyl-GPI (18:0/20:4)	Phosphatidylinositol (PI)	Lipid
aBmem	0.064	0.00885	oxindolylalanine	Tryptophan Metabolism	Amino Acid
aBmem	0.063	0.00982	pregnanediol-3-glucuronide	Progestin Steroids	Lipid
aBmem	0.063	0.0101	carotene diol (1)	Vitamin A Metabolism	Cofactors and Vitamins
aBmem	0.063	0.011	tryptophan	Tryptophan Metabolism	Amino Acid
aBmem	0.062	0.0111	6-bromotryptophan	Tryptophan Metabolism	Amino Acid
aBmem	0.062	0.0114	serotonin	Tryptophan Metabolism	Amino Acid
aBmem	0.061	0.0133	1-palmitoyl-GPE (16:0)	Lysophospholipid	Lipid
aBmem	0.061	0.0137	1-(1-enyl-palmitoyl)-GPE (P-16:0)*	Lysoplasmalogen	Lipid
aBmem	0.061	0.0125	1-linoleoyl-GPA (18:2)*	Lysophospholipid	Lipid
aBmem	0.061	0.0134	docosahexaenoylcarnitine (C22:6)*	Fatty Acid Metabolism (Acyl Carnitine, Polyunsaturated)	Lipid
aBmem	0.06	0.0154	N-methyltaurine	Methionine, Cysteine, SAM and Taurine Metabolism	Amino Acid
aBmem	0.06	0.0152	1-stearoyl-2-linoleoyl-GPC (18:0/18:2)*	Phosphatidylcholine (PC)	Lipid
aBmem	0.059	0.0172	1-oleoyl-GPC (18:1)	Lysophospholipid	Lipid
aBmem	0.059	0.0169	1-(1-enyl-oleoyl)-GPE (P-18:1)*	Lysoplasmalogen	Lipid
aBmem	0.059	0.0156	1-stearoyl-2-oleoyl-GPI (18:0/18:1)*	Phosphatidylinositol (PI)	Lipid
aBmem	0.059	0.0158	indoleacetoylcarnitine*	Tryptophan Metabolism	Amino Acid
aBmem	0.059	0.0157	asparagine	Alanine and Aspartate Metabolism	Amino Acid
aBmem	0.058	0.0183	sphingomyelin (d18:1/24:1, d18:2/24:0)*	Sphingomyelins	Lipid
aBmem	0.057	0.0202	ergothioneine	Food Component/Plant	Xenobiotics
aBmem	0.057	0.0216	histidine betaine (hercynine)*	Food Component/Plant	Xenobiotics
aBmem	0.057	0.0205	behenoyl dihydrosphingomyelin (d18:0/22:0)*	Dihydrosphingomyelins	Lipid
aBmem	0.057	0.0208	7-hydroxyindole sulfate	Tryptophan Metabolism	Amino Acid
aBmem	0.057	0.0206	perfluorooctanesulfonate (PFOS)	Chemical	Xenobiotics
aBmem	0.057	0.0203	11beta-hydroxyandrosterone glucuronide	Androgenic Steroids	Lipid
aBmem	0.056	0.0229	palmitoyl dihydrosphingomyelin (d18:0/16:0)*	Dihydrosphingomyelins	Lipid
aBmem	0.055	0.026	1-dihomo-linoleoyl-GPC (20:2)*	Lysophospholipid	Lipid
aBmem	0.055	0.025	2-ethylphenylsulfate	Benzoate Metabolism	Xenobiotics
aBmem	0.055	0.0266	androstenediol (3beta,17beta) disulfate (1)	Androgenic Steroids	Lipid
aBmem	0.055	0.0264	sphingomyelin (d18:1/21:0, d17:1/22:0, d16:1/23:0)*	Sphingomyelins	Lipid
aBmem	0.055	0.0266	sphingomyelin (d18:0/20:0, d16:0/22:0)*	Dihydrosphingomyelins	Lipid
aBmem	0.054	0.0285	carotene diol (2)	Vitamin A Metabolism	Cofactors and Vitamins
aBmem	0.054	0.0275	11beta-hydroxyetiocholanolone glucuronide*	Androgenic Steroids	Lipid
aBmem	0.053	0.0315	methionine	Methionine, Cysteine, SAM and Taurine Metabolism	Amino Acid
aBmem	0.052	0.0331	1-(1-enyl-palmitoyl)-2-oleoyl-GPC (P-16:0/18:1)*	Plasmalogen	Lipid
aBmem	0.052	0.0357	pregnenetriol disulfate*	Pregnenolone Steroids	Lipid
aBmem	0.051	0.04	1-palmitoyl-GPI (16:0)	Lysophospholipid	Lipid
aBmem	0.051	0.0371	gamma-glutamylalanine	Gamma-glutamyl Amino Acid	Peptide
aBmem	0.051	0.037	4-oxo-retinoic acid	Vitamin A Metabolism	Cofactors and Vitamins
aBmem	0.051	0.0376	1-eicosapentaenoyl-GPE (20:5)*	Lysophospholipid	Lipid
aBmem	0.051	0.0383	(2,4 or 2,5)-dimethylphenol sulfate	Food Component/Plant	Xenobiotics
aBmem	0.05	0.0433	10-undecenoate (11:1n1)	Medium Chain Fatty Acid	Lipid
aBmem	0.05	0.044	4-imidazoleacetate	Histidine Metabolism	Amino Acid
aBmem	0.05	0.0416	cysteine-glutathione disulfide	Glutathione Metabolism	Amino Acid
aBmem	0.05	0.0438	sphingomyelin (d18:1/22:1, d18:2/22:0, d16:1/24:1)*	Sphingomyelins	Lipid
aBmem	0.05	0.0441	leucylhydroxyproline*	Dipeptide Derivative	Peptide
aBmem	0.05	0.0436	phosphate	Oxidative Phosphorylation	Energy
aBmem	0.049	0.048	sphingomyelin (d18:2/24:1, d18:1/24:2)*	Sphingomyelins	Lipid
aBmem	0.049	0.0447	1-stearoyl-2-docosapentaenoyl-GPC (18:0/22:5n3)*	Phosphatidylcholine (PC)	Lipid
aBmem	0.049	0.0483	enterolactone sulfate	Food Component/Plant	Xenobiotics
aBmem	0.049	0.0448	glutamine	Glutamate Metabolism	Amino Acid
aBmem	0.048	0.0498	1-palmityl-GPE (O-16:0)*	Lysoplasmalogen	Lipid
aBmem	0.048	0.0489	nisinate (24:6n3)	Long Chain Polyunsaturated Fatty Acid (n3 and n6)	Lipid
aBmem	0.048	0.0526	S-1-pyrroline-5-carboxylate	Glutamate Metabolism	Amino Acid
aBmem	0.047	0.056	taurolithocholate 3-sulfate	Secondary Bile Acid Metabolism	Lipid
aBmem	0.046	0.0626	phenylacetate	Phenylalanine Metabolism	Amino Acid
aBmem	0.046	0.0607	glycerophosphoethanolamine	Phospholipid Metabolism	Lipid
aBmem	0.046	0.0604	sphingomyelin (d18:1/18:1, d18:2/18:0)	Sphingomyelins	Lipid
aBmem	0.046	0.0615	1-lignoceroyl-GPC (24:0)	Lysophospholipid	Lipid
aBmem	0.046	0.0619	phenylalanylalanine	Dipeptide	Peptide
aBmem	0.046	0.0591	1-stearoyl-2-docosahexaenoyl-GPE (18:0/22:6)*	Phosphatidylethanolamine (PE)	Lipid
aBmem	0.046	0.0639	cortolone glucuronide (1)	Corticosteroids	Lipid
aBmem	0.045	0.0687	1-oleoyl-GPI (18:1)	Lysophospholipid	Lipid
aBmem	0.045	0.0665	S-methylmethionine	Methionine, Cysteine, SAM and Taurine Metabolism	Amino Acid
aBmem	0.045	0.0659	3beta-hydroxy-5-cholenoate	Secondary Bile Acid Metabolism	Lipid
aBmem	0.045	0.0692	eicosenedioate (C20:1-DC)*	Fatty Acid, Dicarboxylate	Lipid
aBmem	0.044	0.0766	threonate	Ascorbate and Aldarate Metabolism	Cofactors and Vitamins
aBmem	0.044	0.0743	1-palmitoyl-GPC (16:0)	Lysophospholipid	Lipid
aBmem	0.044	0.074	gamma-glutamylmethionine	Gamma-glutamyl Amino Acid	Peptide
aBmem	0.044	0.0712	pregnenediol disulfate (C21H34O8S2)*	Pregnenolone Steroids	Lipid
aBmem	0.044	0.0742	behenoyl sphingomyelin (d18:1/22:0)*	Sphingomyelins	Lipid
aBmem	0.044	0.0755	1-(1-enyl-stearoyl)-2-arachidonoyl-GPE (P-18:0/20:4)*	Plasmalogen	Lipid
aBmem	0.044	0.0751	1-stearoyl-2-dihomo-linolenoyl-GPC (18:0/20:3n3 or 6)*	Phosphatidylcholine (PC)	Lipid
aBmem	0.044	0.073	tetrahydrocortisone glucuronide (5)	Corticosteroids	Lipid
aBmem	0.043	0.0776	propyl 4-hydroxybenzoate sulfate	Benzoate Metabolism	Xenobiotics
aBmem	0.043	0.0819	citrate	TCA Cycle	Energy
aBmem	0.042	0.0868	docosahexaenoate (DHA; 22:6n3)	Long Chain Polyunsaturated Fatty Acid (n3 and n6)	Lipid
aBmem	0.042	0.0845	1-stearoyl-GPE (18:0)	Lysophospholipid	Lipid
aBmem	0.042	0.0892	etiocholanolone glucuronide	Androgenic Steroids	Lipid
aBmem	0.042	0.0884	sphingomyelin (d18:2/23:1)*	Sphingomyelins	Lipid
aBmem	0.042	0.0876	arachidoylcarnitine (C20)*	Fatty Acid Metabolism (Acyl Carnitine, Long Chain Saturated)	Lipid
aBmem	0.041	0.0972	cholesterol sulfate	Sterol	Lipid
aBmem	0.041	0.0951	sphingomyelin (d18:2/14:0, d18:1/14:1)*	Sphingomyelins	Lipid
aBmem	0.041	0.0968	perfluorohexanesulfonate (PFHxS)	Chemical	Xenobiotics
aBmem	0.04	0.106	methionine sulfoxide	Methionine, Cysteine, SAM and Taurine Metabolism	Amino Acid
aBmem	0.04	0.101	taurolithocholate	Secondary Bile Acid Metabolism	Lipid
aBmem	0.04	0.104	5-methyluridine (ribothymidine)	Pyrimidine Metabolism, Uracil containing	Nucleotide
aBmem	0.04	0.107	taurohyocholate*	Secondary Bile Acid Metabolism	Lipid
aBmem	0.04	0.108	1-myristoyl-2-arachidonoyl-GPC (14:0/20:4)*	Phosphatidylcholine (PC)	Lipid
aBmem	0.039	0.114	phosphoethanolamine	Phospholipid Metabolism	Lipid
aBmem	0.038	0.123	carnitine	Carnitine Metabolism	Lipid
aBmem	0.038	0.12	1-docosahexaenoylglycerol (22:6)	Monoacylglycerol	Lipid
aBmem	0.038	0.124	ethyl glucuronide	Chemical	Xenobiotics
aBmem	0.038	0.118	sphingomyelin (d18:2/24:2)*	Sphingomyelins	Lipid
aBmem	0.038	0.119	4-allylcatechol sulfate	Benzoate Metabolism	Xenobiotics
aBmem	0.038	0.124	eicosapentaenoate (EPA; 20:5n3)	Long Chain Polyunsaturated Fatty Acid (n3 and n6)	Lipid
aBmem	0.037	0.134	1-palmitoyl-2-arachidonoyl-GPC (16:0/20:4n6)	Phosphatidylcholine (PC)	Lipid
aBmem	0.036	0.146	glycolithocholate	Secondary Bile Acid Metabolism	Lipid
aBmem	0.036	0.148	bilirubin (E,E)*	Hemoglobin and Porphyrin Metabolism	Cofactors and Vitamins
aBmem	0.036	0.142	phenylacetylcarnitine	Acetylated Peptides	Peptide
aBmem	0.036	0.14	1-palmitoyl-2-stearoyl-GPC (16:0/18:0)	Phosphatidylcholine (PC)	Lipid
aBmem	0.036	0.139	1-linoleoyl-2-linolenoyl-GPC (18:2/18:3)*	Phosphatidylcholine (PC)	Lipid
aBmem	0.036	0.146	linoleoyl-docosahexaenoyl-glycerol (18:2/22:6) [2]*	Diacylglycerol	Lipid
aBmem	0.036	0.141	4-ethylcatechol sulfate	Benzoate Metabolism	Xenobiotics
aBmem	0.036	0.143	lysine	Lysine Metabolism	Amino Acid
aBmem	0.035	0.156	2-arachidonoylglycerol (20:4)	Monoacylglycerol	Lipid
aBmem	0.034	0.171	1,5-anhydroglucitol (1,5-AG)	Glycolysis, Gluconeogenesis, and Pyruvate Metabolism	Carbohydrate
aBmem	0.034	0.171	5alpha-pregnan-diol disulfate	Progestin Steroids	Lipid
aBmem	0.034	0.162	11-ketoetiocholanolone glucuronide	Androgenic Steroids	Lipid
aBmem	0.033	0.185	glycodeoxycholate glucuronide (1)	Secondary Bile Acid Metabolism	Lipid
aBmem	0.033	0.182	pyridoxal	Vitamin B6 Metabolism	Cofactors and Vitamins
aBmem	0.032	0.197	epiandrosterone sulfate	Androgenic Steroids	Lipid
aBmem	0.032	0.193	o-cresol sulfate	Benzoate Metabolism	Xenobiotics
aBmem	0.032	0.197	bilirubin (E,Z or Z,E)*	Hemoglobin and Porphyrin Metabolism	Cofactors and Vitamins
aBmem	0.032	0.2	1-erucoyl-GPC (22:1)*	Lysophospholipid	Lipid
aBmem	0.032	0.19	1-palmitoyl-2-docosahexaenoyl-GPE (16:0/22:6)*	Phosphatidylethanolamine (PE)	Lipid
aBmem	0.032	0.197	1-(1-enyl-palmitoyl)-2-arachidonoyl-GPE (P-16:0/20:4)*	Plasmalogen	Lipid
aBmem	0.032	0.193	gamma-glutamylcitrulline*	Gamma-glutamyl Amino Acid	Peptide
aBmem	0.032	0.195	bilirubin degradation product, C17H18N2O4 (1)**	Partially Characterized Molecules	Partially Characterized Molecules
aBmem	0.032	0.188	creatine	Creatine Metabolism	Amino Acid
aBmem	0.031	0.201	4-hydroxychlorothalonil	Chemical	Xenobiotics
aBmem	0.031	0.214	taurodeoxycholic acid 3-sulfate	Secondary Bile Acid Metabolism	Lipid
aBmem	0.031	0.203	taurodeoxycholate	Secondary Bile Acid Metabolism	Lipid
aBmem	0.031	0.214	salicylate	Drug - Topical Agents	Xenobiotics
aBmem	0.03	0.228	N-acetylasparagine	Alanine and Aspartate Metabolism	Amino Acid
aBmem	0.03	0.227	2-hydroxylaurate	Fatty Acid, Monohydroxy	Lipid
aBmem	0.03	0.223	1-stearoyl-2-meadoyl-GPC (18:0/20:3n9)*	Phosphatidylcholine (PC)	Lipid
aBmem	0.03	0.229	sphingomyelin (d18:2/18:1)*	Sphingomyelins	Lipid
aBmem	0.029	0.238	homostachydrine*	Food Component/Plant	Xenobiotics
aBmem	0.029	0.237	sphingomyelin (d18:1/19:0, d19:1/18:0)*	Sphingomyelins	Lipid
aBmem	0.028	0.247	androsterone sulfate	Androgenic Steroids	Lipid
aBmem	0.028	0.263	4-cholesten-3-one	Sterol	Lipid
aBmem	0.028	0.258	leukotriene B5	Eicosanoid	Lipid
aBmem	0.028	0.251	glycohyocholate	Secondary Bile Acid Metabolism	Lipid
aBmem	0.028	0.25	umbelliferone sulfate	Food Component/Plant	Xenobiotics
aBmem	0.028	0.257	3-ethylcatechol sulfate (1)	Food Component/Plant	Xenobiotics
aBmem	0.028	0.249	cholesterol	Sterol	Lipid
aBmem	0.027	0.264	gentisate	Tyrosine Metabolism	Amino Acid
aBmem	0.027	0.276	1-pentadecanoyl-GPC (15:0)*	Lysophospholipid	Lipid
aBmem	0.027	0.276	1H-indole-7-acetic acid	Bacterial/Fungal	Xenobiotics
aBmem	0.027	0.274	1-linolenoyl-GPC (18:3)*	Lysophospholipid	Lipid
aBmem	0.027	0.274	1-pentadecanoyl-2-arachidonoyl-GPC (15:0/20:4)*	Phosphatidylcholine (PC)	Lipid
aBmem	0.027	0.265	1-oleoyl-2-docosahexaenoyl-GPE (18:1/22:6)*	Phosphatidylethanolamine (PE)	Lipid
aBmem	0.027	0.266	phosphatidylcholine (18:0/20:2, 20:0/18:2)*	Phosphatidylcholine (PC)	Lipid
aBmem	0.027	0.272	bilirubin degradation product, C17H18N2O4 (3)**	Partially Characterized Molecules	Partially Characterized Molecules
aBmem	0.026	0.293	1-(1-enyl-palmitoyl)-2-arachidonoyl-GPC (P-16:0/20:4)*	Plasmalogen	Lipid
aBmem	0.026	0.3	dodecadienoate (12:2)*	Fatty Acid, Dicarboxylate	Lipid
aBmem	0.026	0.291	alpha-tocopherol	Tocopherol Metabolism	Cofactors and Vitamins
aBmem	0.025	0.303	2,3-dihydroxypyridine	Food Component/Plant	Xenobiotics
aBmem	0.025	0.311	sphingomyelin (d18:1/17:0, d17:1/18:0, d19:1/16:0)	Sphingomyelins	Lipid
aBmem	0.025	0.319	5-hydroxyindole sulfate	Tryptophan Metabolism	Amino Acid
aBmem	0.025	0.313	4-ethyl-2-methoxyphenol sulfate	Food Component/Plant	Xenobiotics
aBmem	0.025	0.307	gamma-glutamylhistidine	Gamma-glutamyl Amino Acid	Peptide
aBmem	0.025	0.318	heptanoate (7:0)	Medium Chain Fatty Acid	Lipid
aBmem	0.024	0.328	1-dihomo-linolenoyl-GPC (20:3n3 or 6)*	Lysophospholipid	Lipid
aBmem	0.024	0.337	4-allylphenol sulfate	Food Component/Plant	Xenobiotics
aBmem	0.024	0.33	methyl glucopyranoside (alpha + beta)	Food Component/Plant	Xenobiotics
aBmem	0.024	0.336	1-stearoyl-2-linoleoyl-GPI (18:0/18:2)	Phosphatidylinositol (PI)	Lipid
aBmem	0.024	0.337	myristoyl dihydrosphingomyelin (d18:0/14:0)*	Dihydrosphingomyelins	Lipid
aBmem	0.024	0.328	bilirubin degradation product, C16H18N2O5 (4)**	Partially Characterized Molecules	Partially Characterized Molecules
aBmem	0.023	0.354	propionylglycine	Fatty Acid Metabolism (also BCAA Metabolism)	Lipid
aBmem	0.023	0.348	4-ethylphenylsulfate	Benzoate Metabolism	Xenobiotics
aBmem	0.023	0.359	bilirubin degradation product, C16H18N2O5 (2)**	Partially Characterized Molecules	Partially Characterized Molecules
aBmem	0.022	0.378	piperine	Food Component/Plant	Xenobiotics
aBmem	0.022	0.363	leucylglycine	Dipeptide	Peptide
aBmem	0.022	0.364	1-stearoyl-2-oleoyl-GPC (18:0/18:1)	Phosphatidylcholine (PC)	Lipid
aBmem	0.022	0.37	menthol glucuronide	Food Component/Plant	Xenobiotics
aBmem	0.021	0.404	glycodeoxycholate	Secondary Bile Acid Metabolism	Lipid
aBmem	0.021	0.396	glycolithocholate sulfate*	Secondary Bile Acid Metabolism	Lipid
aBmem	0.021	0.405	tryptophan betaine	Tryptophan Metabolism	Amino Acid
aBmem	0.021	0.397	alliin	Food Component/Plant	Xenobiotics
aBmem	0.021	0.4	1-palmitoyl-2-oleoyl-GPI (16:0/18:1)*	Phosphatidylinositol (PI)	Lipid
aBmem	0.021	0.403	sphingomyelin (d18:1/25:0, d19:0/24:1, d20:1/23:0, d19:1/24:0)*	Sphingomyelins	Lipid
aBmem	0.021	0.403	carotene diol (3)	Vitamin A Metabolism	Cofactors and Vitamins
aBmem	0.021	0.398	bilirubin degradation product, C17H20N2O5 (2)**	Partially Characterized Molecules	Partially Characterized Molecules
aBmem	0.02	0.406	hippurate	Benzoate Metabolism	Xenobiotics
aBmem	0.02	0.419	gamma-glutamylthreonine	Gamma-glutamyl Amino Acid	Peptide
aBmem	0.02	0.421	1,2-dilinoleoyl-GPC (18:2/18:2)	Phosphatidylcholine (PC)	Lipid
aBmem	0.02	0.418	1-margaroyl-2-linoleoyl-GPC (17:0/18:2)*	Phosphatidylcholine (PC)	Lipid
aBmem	0.02	0.425	1-palmitoyl-2-gamma-linolenoyl-GPC (16:0/18:3n6)*	Phosphatidylcholine (PC)	Lipid
aBmem	0.02	0.409	sphingomyelin (d17:1/14:0, d16:1/15:0)*	Sphingomyelins	Lipid
aBmem	0.02	0.423	3-ethylcatechol sulfate (2)	Food Component/Plant	Xenobiotics
aBmem	0.02	0.405	bilirubin degradation product, C17H18N2O4 (2)**	Partially Characterized Molecules	Partially Characterized Molecules
aBmem	0.02	0.407	deoxycholate	Secondary Bile Acid Metabolism	Lipid
aBmem	0.02	0.428	trans-urocanate	Histidine Metabolism	Amino Acid
aBmem	0.019	0.431	1-oleoyl-GPE (18:1)	Lysophospholipid	Lipid
aBmem	0.019	0.438	1-nervonoyl-GPC (24:1n9)*	Lysophospholipid	Lipid
aBmem	0.019	0.437	branched-chain, straight-chain, or cyclopropyl 10:1 fatty acid (2)*	Partially Characterized Molecules	Partially Characterized Molecules
aBmem	0.019	0.434	pelargonate (9:0)	Medium Chain Fatty Acid	Lipid
aBmem	0.018	0.459	N-acetylglycine	Glycine, Serine and Threonine Metabolism	Amino Acid
aBmem	0.018	0.466	eugenol sulfate	Food Component/Plant	Xenobiotics
aBmem	0.017	0.488	iminodiacetate (IDA)	Chemical	Xenobiotics
aBmem	0.017	0.499	2-linoleoylglycerol (18:2)	Monoacylglycerol	Lipid
aBmem	0.017	0.489	gamma-glutamyl-2-aminobutyrate	Gamma-glutamyl Amino Acid	Peptide
aBmem	0.017	0.495	2-stearoyl-GPE (18:0)*	Lysophospholipid	Lipid
aBmem	0.017	0.485	glycocholate glucuronide (1)	Primary Bile Acid Metabolism	Lipid
aBmem	0.017	0.48	tetrahydrocortisol glucuronide	Corticosteroids	Lipid
aBmem	0.016	0.524	1-stearoyl-2-arachidonoyl-GPS (18:0/20:4)	Phosphatidylserine (PS)	Lipid
aBmem	0.016	0.504	androsterone glucuronide	Androgenic Steroids	Lipid
aBmem	0.016	0.513	erucoylcarnitine (C22:1)*	Fatty Acid Metabolism (Acyl Carnitine, Monounsaturated)	Lipid
aBmem	0.016	0.527	2-aminobutyrate	Glutathione Metabolism	Amino Acid
aBmem	0.016	0.518	estrone 3-sulfate	Estrogenic Steroids	Lipid
aBmem	0.015	0.543	cysteine sulfinic acid	Methionine, Cysteine, SAM and Taurine Metabolism	Amino Acid
aBmem	0.015	0.531	3beta-hydroxy-5-cholestenoate	Sterol	Lipid
aBmem	0.015	0.545	2,4-di-tert-butylphenol	Chemical	Xenobiotics
aBmem	0.015	0.542	bilirubin degradation product, C16H18N2O5 (1)**	Partially Characterized Molecules	Partially Characterized Molecules
aBmem	0.015	0.554	bilirubin degradation product, C17H20N2O5 (1)**	Partially Characterized Molecules	Partially Characterized Molecules
aBmem	0.015	0.549	taurine	Methionine, Cysteine, SAM and Taurine Metabolism	Amino Acid
aBmem	0.014	0.564	HWESASXX*	Polypeptide	Peptide
aBmem	0.014	0.577	1-arachidonylglycerol (20:4)	Monoacylglycerol	Lipid
aBmem	0.014	0.561	2-aminooctanoate	Fatty Acid, Amino	Lipid
aBmem	0.014	0.56	methyl-4-hydroxybenzoate sulfate	Benzoate Metabolism	Xenobiotics
aBmem	0.014	0.566	sphingomyelin (d18:1/22:2, d18:2/22:1, d16:1/24:2)*	Sphingomyelins	Lipid
aBmem	0.014	0.566	bilirubin (Z,Z)	Hemoglobin and Porphyrin Metabolism	Cofactors and Vitamins
aBmem	0.014	0.574	thyroxine	Tyrosine Metabolism	Amino Acid
aBmem	0.013	0.597	5-hydroxyhexanoate	Fatty Acid, Monohydroxy	Lipid
aBmem	0.013	0.609	N-acetylalliin	Food Component/Plant	Xenobiotics
aBmem	0.013	0.6	sphingomyelin (d18:1/20:0, d16:1/22:0)*	Sphingomyelins	Lipid
aBmem	0.013	0.59	1-(1-enyl-palmitoyl)-2-palmitoyl-GPC (P-16:0/16:0)*	Plasmalogen	Lipid
aBmem	0.012	0.622	trizma acetate	Chemical	Xenobiotics
aBmem	0.012	0.628	dihydroferulate	Food Component/Plant	Xenobiotics
aBmem	0.012	0.613	indolin-2-one	Food Component/Plant	Xenobiotics
aBmem	0.012	0.616	sphingomyelin (d18:0/18:0, d19:0/17:0)*	Dihydrosphingomyelins	Lipid
aBmem	0.012	0.612	cis-3,4-methyleneheptanoate	Fatty Acid, Branched	Lipid
aBmem	0.012	0.612	flavin adenine dinucleotide (FAD)	Riboflavin Metabolism	Cofactors and Vitamins
aBmem	0.011	0.65	phenol sulfate	Tyrosine Metabolism	Amino Acid
aBmem	0.011	0.66	3-hydroxypyridine sulfate	Chemical	Xenobiotics
aBmem	0.011	0.663	1-palmitoyl-2-eicosapentaenoyl-GPE (16:0/20:5)*	Phosphatidylethanolamine (PE)	Lipid
aBmem	0.011	0.666	gamma-glutamyl-alpha-lysine	Gamma-glutamyl Amino Acid	Peptide
aBmem	0.011	0.643	glycosyl-N-(2-hydroxynervonoyl)-sphingosine (d18:1/24:1(2OH))*	Hexosylceramides (HCER)	Lipid
aBmem	0.011	0.661	S-carboxyethylcysteine	Methionine, Cysteine, SAM and Taurine Metabolism	Amino Acid
aBmem	0.011	0.667	pipecolate	Lysine Metabolism	Amino Acid
aBmem	0.01	0.697	trans-3,4-methyleneheptanoate	Food Component/Plant	Xenobiotics
aBmem	0.01	0.686	2'-deoxyuridine	Pyrimidine Metabolism, Uracil containing	Nucleotide
aBmem	0.009	0.708	1-myristoyl-GPC (14:0)	Lysophospholipid	Lipid
aBmem	0.009	0.729	2-palmitoyl-GPC (16:0)*	Lysophospholipid	Lipid
aBmem	0.009	0.711	1-eicosenoyl-GPE (20:1)*	Lysophospholipid	Lipid
aBmem	0.009	0.706	glycodeoxycholate 3-sulfate	Secondary Bile Acid Metabolism	Lipid
aBmem	0.009	0.72	1-palmityl-2-linoleoyl-GPC (O-16:0/18:2)*	Plasmalogen	Lipid
aBmem	0.009	0.723	3-hydroxypyridine glucuronide	Chemical	Xenobiotics
aBmem	0.008	0.74	palmitoyl sphingomyelin (d18:1/16:0)	Sphingomyelins	Lipid
aBmem	0.008	0.735	eicosanedioate (C20-DC)	Fatty Acid, Dicarboxylate	Lipid
aBmem	0.008	0.742	1-palmitoyl-2-arachidonoyl-GPI (16:0/20:4)*	Phosphatidylinositol (PI)	Lipid
aBmem	0.008	0.734	1-stearoyl-2-docosapentaenoyl-GPC (18:0/22:5n6)*	Phosphatidylcholine (PC)	Lipid
aBmem	0.008	0.755	4-chlorobenzoic acid	Chemical	Xenobiotics
aBmem	0.008	0.733	anthranilate	Tryptophan Metabolism	Amino Acid
aBmem	0.007	0.773	tartarate	Food Component/Plant	Xenobiotics
aBmem	0.007	0.79	5alpha-androstan-3alpha,17beta-diol monosulfate (1)	Androgenic Steroids	Lipid
aBmem	0.007	0.782	5alpha-androstan-3beta,17alpha-diol disulfate	Androgenic Steroids	Lipid
aBmem	0.007	0.784	5alpha-androstan-3beta,17beta-diol monosulfate (2)	Androgenic Steroids	Lipid
aBmem	0.007	0.785	4-methoxyphenol sulfate	Tyrosine Metabolism	Amino Acid
aBmem	0.007	0.776	N-behenoyl-sphingadienine (d18:2/22:0)*	Ceramides	Lipid
aBmem	0.007	0.772	2-hydroxystearate	Fatty Acid, Monohydroxy	Lipid
aBmem	0.007	0.769	stearoyl sphingomyelin (d18:1/18:0)	Sphingomyelins	Lipid
aBmem	0.006	0.804	1-arachidonoyl-GPE (20:4n6)*	Lysophospholipid	Lipid
aBmem	0.006	0.794	1-(1-enyl-palmitoyl)-2-linoleoyl-GPE (P-16:0/18:2)*	Plasmalogen	Lipid
aBmem	0.006	0.796	sphingomyelin (d17:2/16:0, d18:2/15:0)*	Sphingomyelins	Lipid
aBmem	0.006	0.821	thymidine	Pyrimidine Metabolism, Thymine containing	Nucleotide
aBmem	0.005	0.842	1-palmityl-GPC (O-16:0)	Lysoplasmalogen	Lipid
aBmem	0.005	0.83	7alpha-hydroxy-3-oxo-4-cholestenoate (7-Hoca)	Sterol	Lipid
aBmem	0.005	0.842	3-methyl catechol sulfate (1)	Benzoate Metabolism	Xenobiotics
aBmem	0.005	0.848	cyclo(pro-val)	Dipeptide	Peptide
aBmem	0.005	0.835	1-margaroyl-2-oleoyl-GPC (17:0/18:1)*	Phosphatidylcholine (PC)	Lipid
aBmem	0.005	0.827	oleoyl-oleoyl-glycerol (18:1/18:1) [1]*	Diacylglycerol	Lipid
aBmem	0.004	0.879	1-linoleoyl-GPE (18:2)*	Lysophospholipid	Lipid
aBmem	0.004	0.87	lactosyl-N-behenoyl-sphingosine (d18:1/22:0)*	Lactosylceramides (LCER)	Lipid
aBmem	0.003	0.889	hyocholate	Secondary Bile Acid Metabolism	Lipid
aBmem	0.003	0.908	1-(1-enyl-palmitoyl)-2-oleoyl-GPE (P-16:0/18:1)*	Plasmalogen	Lipid
aBmem	0.003	0.917	1-(1-enyl-palmitoyl)-2-palmitoleoyl-GPC (P-16:0/16:1)*	Plasmalogen	Lipid
aBmem	0.003	0.895	glycosyl-N-behenoyl-sphingadienine (d18:2/22:0)*	Hexosylceramides (HCER)	Lipid
aBmem	0.003	0.911	dihydrocaffeate sulfate (2)	Food Component/Plant	Xenobiotics
aBmem	0.003	0.918	bilirubin degradation product, C16H18N2O5 (3)**	Partially Characterized Molecules	Partially Characterized Molecules
aBmem	0.003	0.887	tyrosine	Tyrosine Metabolism	Amino Acid
aBmem	0.002	0.939	7-ketodeoxycholate	Secondary Bile Acid Metabolism	Lipid
aBmem	0.002	0.93	androstenediol (3alpha, 17alpha) monosulfate (3)	Androgenic Steroids	Lipid
aBmem	0.002	0.931	1-margaroyl-GPE (17:0)*	Lysophospholipid	Lipid
aBmem	0.002	0.942	N-acetyl-cadaverine	Lysine Metabolism	Amino Acid
aBmem	0.002	0.928	3-carboxy-4-methyl-5-pentyl-2-furanpropionate (3-CMPFP)**	Fatty Acid, Dicarboxylate	Lipid
aBmem	0.002	0.93	lithocholic acid sulfate (2)	Secondary Bile Acid Metabolism	Lipid
aBmem	0.002	0.941	(2-butoxyethoxy)acetic acid	Chemical	Xenobiotics
aBmem	0.001	0.971	paraxanthine	Xanthine Metabolism	Xenobiotics
aBmem	0.001	0.977	levulinate (4-oxovalerate)	Food Component/Plant	Xenobiotics
aBmem	0.001	0.952	4-methylcatechol sulfate	Benzoate Metabolism	Xenobiotics
aBmem	0.001	0.955	ethyl alpha-glucopyranoside	Food Component/Plant	Xenobiotics
aBmem	0.001	0.982	4-vinylcatechol sulfate	Benzoate Metabolism	Xenobiotics
aBmem	0.001	0.962	valine	Leucine, Isoleucine and Valine Metabolism	Amino Acid
aBmem	0	0.999	stearoylcarnitine (C18)	Fatty Acid Metabolism (Acyl Carnitine, Long Chain Saturated)	Lipid
aBmem	0	0.991	catechol sulfate	Benzoate Metabolism	Xenobiotics
aBmem	0	0.998	1-(1-enyl-stearoyl)-2-oleoyl-GPE (P-18:0/18:1)	Plasmalogen	Lipid
aBmem	0	0.994	glycochenodeoxycholate glucuronide (1)	Primary Bile Acid Metabolism	Lipid
aBmem	-0.001	0.972	3-hydroxylaurate	Fatty Acid, Monohydroxy	Lipid
aBmem	-0.001	0.963	p-cresol sulfate	Benzoate Metabolism	Xenobiotics
aBmem	-0.001	0.977	5-acetylamino-6-formylamino-3-methyluracil	Xanthine Metabolism	Xenobiotics
aBmem	-0.001	0.982	N-octanoylglycine	Fatty Acid Metabolism (Acyl Glycine)	Lipid
aBmem	-0.001	0.976	acesulfame	Food Component/Plant	Xenobiotics
aBmem	-0.001	0.983	sphingomyelin (d18:1/20:2, d18:2/20:1, d16:1/22:2)*	Sphingomyelins	Lipid
aBmem	-0.001	0.96	linoleoyl-arachidonoyl-glycerol (18:2/20:4) [2]*	Diacylglycerol	Lipid
aBmem	-0.001	0.964	caffeine	Xanthine Metabolism	Xenobiotics
aBmem	-0.002	0.93	quinate	Food Component/Plant	Xenobiotics
aBmem	-0.002	0.932	3-(4-hydroxyphenyl)propionate	Benzoate Metabolism	Xenobiotics
aBmem	-0.002	0.932	2-hydroxydecanoate	Fatty Acid, Monohydroxy	Lipid
aBmem	-0.002	0.935	sphingomyelin (d18:2/16:0, d18:1/16:1)*	Sphingomyelins	Lipid
aBmem	-0.002	0.924	alpha-CMBHC glucuronide	Tocopherol Metabolism	Cofactors and Vitamins
aBmem	-0.002	0.942	1-stearoyl-2-arachidonoyl-GPE (18:0/20:4)	Phosphatidylethanolamine (PE)	Lipid
aBmem	-0.002	0.933	1-palmitoyl-2-dihomo-linolenoyl-GPC (16:0/20:3n3 or 6)*	Phosphatidylcholine (PC)	Lipid
aBmem	-0.002	0.929	1-linoleoyl-2-arachidonoyl-GPE (18:2/20:4)*	Phosphatidylethanolamine (PE)	Lipid
aBmem	-0.003	0.9	glycerol 3-phosphate	Glycerolipid Metabolism	Lipid
aBmem	-0.003	0.897	decanoylcarnitine (C10)	Fatty Acid Metabolism (Acyl Carnitine, Medium Chain)	Lipid
aBmem	-0.003	0.905	cyclo(leu-pro)	Dipeptide	Peptide
aBmem	-0.003	0.918	phenol glucuronide	Tyrosine Metabolism	Amino Acid
aBmem	-0.003	0.894	stearoyl-arachidonoyl-glycerol (18:0/20:4) [1]*	Diacylglycerol	Lipid
aBmem	-0.003	0.91	branched-chain, straight-chain, or cyclopropyl 12:1 fatty acid*	Partially Characterized Molecules	Partially Characterized Molecules
aBmem	-0.003	0.918	chenodeoxycholate	Primary Bile Acid Metabolism	Lipid
aBmem	-0.004	0.877	1-stearoyl-2-oleoyl-GPE (18:0/18:1)	Phosphatidylethanolamine (PE)	Lipid
aBmem	-0.004	0.869	4-vinylguaiacol sulfate	Food Component/Plant	Xenobiotics
aBmem	-0.004	0.867	caffeic acid sulfate	Food Component/Plant	Xenobiotics
aBmem	-0.004	0.868	linoleoyl-linolenoyl-glycerol (18:2/18:3) [2]*	Diacylglycerol	Lipid
aBmem	-0.004	0.855	N-acetyltheanine	Food Component/Plant	Xenobiotics
aBmem	-0.004	0.879	2-ketocaprylate	Leucine, Isoleucine and Valine Metabolism	Amino Acid
aBmem	-0.005	0.839	hexanoylglycine	Fatty Acid Metabolism (Acyl Glycine)	Lipid
aBmem	-0.005	0.842	2-myristoyl-GPC (14:0)*	Lysophospholipid	Lipid
aBmem	-0.005	0.855	dexpanthenol	Chemical	Xenobiotics
aBmem	-0.005	0.849	1-adrenoyl-GPC (22:4)*	Lysophospholipid	Lipid
aBmem	-0.005	0.839	2-oxindole-3-acetate	Food Component/Plant	Xenobiotics
aBmem	-0.005	0.838	1-stearoyl-2-adrenoyl-GPC (18:0/22:4)*	Phosphatidylcholine (PC)	Lipid
aBmem	-0.005	0.85	1-stearyl-GPC (O-18:0)*	Lysoplasmalogen	Lipid
aBmem	-0.005	0.849	glycosyl ceramide (d18:2/24:1, d18:1/24:2)*	Hexosylceramides (HCER)	Lipid
aBmem	-0.005	0.833	arachidonate (20:4n6)	Long Chain Polyunsaturated Fatty Acid (n3 and n6)	Lipid
aBmem	-0.006	0.815	campesterol	Sterol	Lipid
aBmem	-0.006	0.822	3-(3-hydroxyphenyl)propionate	Benzoate Metabolism	Xenobiotics
aBmem	-0.006	0.822	4-methylguaiacol sulfate	Benzoate Metabolism	Xenobiotics
aBmem	-0.006	0.797	palmitoyl-linoleoyl-glycerol (16:0/18:2) [1]*	Diacylglycerol	Lipid
aBmem	-0.006	0.793	2-methylserine	Glycine, Serine and Threonine Metabolism	Amino Acid
aBmem	-0.006	0.811	1-stearoyl-2-(hydroxylinoleoyl)-GPC (18:0/18:2(OH))*	Phosphatidylcholine (PC)	Lipid
aBmem	-0.006	0.823	3-formylindole	Food Component/Plant	Xenobiotics
aBmem	-0.006	0.823	sulfate of piperine metabolite C18H21NO3 (3)*	Food Component/Plant	Xenobiotics
aBmem	-0.006	0.815	(2 or 3)-decenoate (10:1n7 or n8)	Medium Chain Fatty Acid	Lipid
aBmem	-0.006	0.814	trans-4-hydroxyproline	Urea cycle; Arginine and Proline Metabolism	Amino Acid
aBmem	-0.006	0.803	7-dehydrocholesterol	Sterol	Lipid
aBmem	-0.007	0.763	docosadioate (C22-DC)	Fatty Acid, Dicarboxylate	Lipid
aBmem	-0.007	0.778	catechol glucuronide	Tyrosine Metabolism	Amino Acid
aBmem	-0.008	0.748	theophylline	Xanthine Metabolism	Xenobiotics
aBmem	-0.008	0.737	2-oleoylglycerol (18:1)	Monoacylglycerol	Lipid
aBmem	-0.008	0.756	glycosyl ceramide (d18:1/20:0, d16:1/22:0)*	Hexosylceramides (HCER)	Lipid
aBmem	-0.008	0.755	3-hydroxyoctanoylcarnitine (2)	Fatty Acid Metabolism (Acyl Carnitine, Hydroxy)	Lipid
aBmem	-0.008	0.74	3-phosphoglycerate	Glycolysis, Gluconeogenesis, and Pyruvate Metabolism	Carbohydrate
aBmem	-0.009	0.705	theanine	Food Component/Plant	Xenobiotics
aBmem	-0.009	0.701	palmitoyl-linoleoyl-glycerol (16:0/18:2) [2]*	Diacylglycerol	Lipid
aBmem	-0.009	0.718	methylsuccinoylcarnitine	Leucine, Isoleucine and Valine Metabolism	Amino Acid
aBmem	-0.009	0.714	behenoylcarnitine (C22)*	Fatty Acid Metabolism (Acyl Carnitine, Long Chain Saturated)	Lipid
aBmem	-0.009	0.705	3-indoleglyoxylic acid	Food Component/Plant	Xenobiotics
aBmem	-0.009	0.703	valerate (5:0)	Short Chain Fatty Acid	Lipid
aBmem	-0.009	0.706	1-palmitoyl-2-linoleoyl-GPI (16:0/18:2)	Phosphatidylinositol (PI)	Lipid
aBmem	-0.01	0.689	stearidonate (18:4n3)	Long Chain Polyunsaturated Fatty Acid (n3 and n6)	Lipid
aBmem	-0.01	0.69	1-arachidonoyl-GPI (20:4)*	Lysophospholipid	Lipid
aBmem	-0.01	0.685	palmitoyl-oleoyl-glycerol (16:0/18:1) [2]*	Diacylglycerol	Lipid
aBmem	-0.01	0.698	N-acetylhomocitrulline	Urea cycle; Arginine and Proline Metabolism	Amino Acid
aBmem	-0.01	0.687	lithocholate sulfate (1)	Secondary Bile Acid Metabolism	Lipid
aBmem	-0.011	0.658	N-acetylarginine	Urea cycle; Arginine and Proline Metabolism	Amino Acid
aBmem	-0.011	0.657	sucralose	Food Component/Plant	Xenobiotics
aBmem	-0.011	0.662	sulfate of piperine metabolite C18H21NO3 (1)*	Food Component/Plant	Xenobiotics
aBmem	-0.011	0.668	3,5-dichloro-2,6-dihydroxybenzoic acid	Chemical	Xenobiotics
aBmem	-0.011	0.644	biliverdin	Hemoglobin and Porphyrin Metabolism	Cofactors and Vitamins
aBmem	-0.011	0.644	12,13-DiHOME	Fatty Acid, Dihydroxy	Lipid
aBmem	-0.012	0.613	1,3-dimethylurate	Xanthine Metabolism	Xenobiotics
aBmem	-0.012	0.628	propionylcarnitine (C3)	Fatty Acid Metabolism (also BCAA Metabolism)	Lipid
aBmem	-0.012	0.616	2-piperidinone	Food Component/Plant	Xenobiotics
aBmem	-0.012	0.632	lignoceroylcarnitine (C24)*	Fatty Acid Metabolism (Acyl Carnitine, Long Chain Saturated)	Lipid
aBmem	-0.012	0.636	leucine	Leucine, Isoleucine and Valine Metabolism	Amino Acid
aBmem	-0.012	0.619	alanine	Alanine and Aspartate Metabolism	Amino Acid
aBmem	-0.012	0.639	fructose	Fructose, Mannose and Galactose Metabolism	Carbohydrate
aBmem	-0.013	0.584	maltotriose	Glycogen Metabolism	Carbohydrate
aBmem	-0.013	0.586	2-isopropylmalate	Food Component/Plant	Xenobiotics
aBmem	-0.013	0.595	isovalerate (i5:0)	Leucine, Isoleucine and Valine Metabolism	Amino Acid
aBmem	-0.013	0.59	octanoylcarnitine (C8)	Fatty Acid Metabolism (Acyl Carnitine, Medium Chain)	Lipid
aBmem	-0.013	0.608	4-vinylphenol sulfate	Benzoate Metabolism	Xenobiotics
aBmem	-0.013	0.588	1-palmitoleoyl-GPI (16:1)*	Lysophospholipid	Lipid
aBmem	-0.013	0.585	1-dihomo-linolenylglycerol (20:3)	Monoacylglycerol	Lipid
aBmem	-0.013	0.607	nonanoylcarnitine (C9)	Fatty Acid Metabolism (Acyl Carnitine, Medium Chain)	Lipid
aBmem	-0.013	0.602	1-(1-enyl-stearoyl)-2-linoleoyl-GPE (P-18:0/18:2)*	Plasmalogen	Lipid
aBmem	-0.013	0.605	docosapentaenoylcarnitine (C22:5n3)*	Fatty Acid Metabolism (Acyl Carnitine, Polyunsaturated)	Lipid
aBmem	-0.013	0.59	methyl vanillate sulfate	Food Component/Plant	Xenobiotics
aBmem	-0.013	0.61	cysteinylglycine	Glutathione Metabolism	Amino Acid
aBmem	-0.014	0.569	1-linoleoylglycerol (18:2)	Monoacylglycerol	Lipid
aBmem	-0.014	0.569	trigonelline (N'-methylnicotinate)	Nicotinate and Nicotinamide Metabolism	Cofactors and Vitamins
aBmem	-0.014	0.56	1-methylxanthine	Xanthine Metabolism	Xenobiotics
aBmem	-0.014	0.576	pyrraline	Food Component/Plant	Xenobiotics
aBmem	-0.014	0.576	1-linoleoyl-GPI (18:2)*	Lysophospholipid	Lipid
aBmem	-0.014	0.565	3-acetylphenol sulfate	Chemical	Xenobiotics
aBmem	-0.014	0.575	3-(3-hydroxyphenyl)propionate sulfate	Benzoate Metabolism	Xenobiotics
aBmem	-0.014	0.574	3-methoxycatechol sulfate (1)	Benzoate Metabolism	Xenobiotics
aBmem	-0.014	0.582	thioproline	Chemical	Xenobiotics
aBmem	-0.014	0.559	hexadecasphingosine (d16:1)*	Sphingosines	Lipid
aBmem	-0.014	0.556	3-hydroxy-2-methylpyridine sulfate	Chemical	Xenobiotics
aBmem	-0.014	0.56	homovanillate (HVA)	Tyrosine Metabolism	Amino Acid
aBmem	-0.014	0.561	cys-gly, oxidized	Glutathione Metabolism	Amino Acid
aBmem	-0.014	0.576	citrulline	Urea cycle; Arginine and Proline Metabolism	Amino Acid
aBmem	-0.015	0.549	allo-threonine	Glycine, Serine and Threonine Metabolism	Amino Acid
aBmem	-0.015	0.546	butyrylglycine	Fatty Acid Metabolism (also BCAA Metabolism)	Lipid
aBmem	-0.015	0.539	dimethyl sulfone	Chemical	Xenobiotics
aBmem	-0.015	0.546	p-cresol glucuronide*	Tyrosine Metabolism	Amino Acid
aBmem	-0.015	0.55	oleoyl-oleoyl-glycerol (18:1/18:1) [2]*	Diacylglycerol	Lipid
aBmem	-0.015	0.546	linoleoyl-linoleoyl-glycerol (18:2/18:2) [1]*	Diacylglycerol	Lipid
aBmem	-0.015	0.553	ceramide (d18:1/20:0, d16:1/22:0, d20:1/18:0)*	Ceramides	Lipid
aBmem	-0.015	0.552	nervonoylcarnitine (C24:1)*	Fatty Acid Metabolism (Acyl Carnitine, Monounsaturated)	Lipid
aBmem	-0.015	0.543	octadecadienedioate (C18:2-DC)*	Fatty Acid, Dicarboxylate	Lipid
aBmem	-0.015	0.532	tetrahydrocortisol sulfate (1)	Corticosteroids	Lipid
aBmem	-0.015	0.536	4-acetylcatechol sulfate (1)	Food Component/Plant	Xenobiotics
aBmem	-0.015	0.551	feruloylquinate (4)	Food Component/Plant	Xenobiotics
aBmem	-0.015	0.549	betaine	Glycine, Serine and Threonine Metabolism	Amino Acid
aBmem	-0.016	0.51	benzoate	Benzoate Metabolism	Xenobiotics
aBmem	-0.016	0.529	3-methylhistidine	Histidine Metabolism	Amino Acid
aBmem	-0.016	0.523	3-indoxyl sulfate	Tryptophan Metabolism	Amino Acid
aBmem	-0.016	0.527	3-hydroxyoctanoate	Fatty Acid, Monohydroxy	Lipid
aBmem	-0.016	0.512	N-acetylproline	Urea cycle; Arginine and Proline Metabolism	Amino Acid
aBmem	-0.016	0.521	taurocholenate sulfate*	Secondary Bile Acid Metabolism	Lipid
aBmem	-0.016	0.515	alpha-CEHC glucuronide*	Tocopherol Metabolism	Cofactors and Vitamins
aBmem	-0.016	0.513	2-hydroxyphytanate*	Fatty Acid, Branched	Lipid
aBmem	-0.016	0.517	oleoyl-arachidonoyl-glycerol (18:1/20:4) [1]*	Diacylglycerol	Lipid
aBmem	-0.016	0.522	2,2'-methylenebis(6-tert-butyl-p-cresol)	Chemical	Xenobiotics
aBmem	-0.016	0.522	levulinoylcarnitine	Food Component/Plant	Xenobiotics
aBmem	-0.017	0.496	1-stearoyl-2-oleoyl-GPS (18:0/18:1)	Phosphatidylserine (PS)	Lipid
aBmem	-0.017	0.502	fibrinopeptide A*	Fibrinogen Cleavage Peptide	Peptide
aBmem	-0.017	0.489	cyclo(gly-pro)	Dipeptide	Peptide
aBmem	-0.017	0.487	stearoyl ethanolamide	Endocannabinoid	Lipid
aBmem	-0.017	0.497	3-methyl catechol sulfate (2)	Benzoate Metabolism	Xenobiotics
aBmem	-0.017	0.494	2-acetamidophenol sulfate	Food Component/Plant	Xenobiotics
aBmem	-0.017	0.479	1-pentadecanoyl-2-linoleoyl-GPC (15:0/18:2)*	Phosphatidylcholine (PC)	Lipid
aBmem	-0.017	0.483	linoleoyl-linoleoyl-glycerol (18:2/18:2) [2]*	Diacylglycerol	Lipid
aBmem	-0.017	0.489	N-acetyl-2-aminooctanoate*	Fatty Acid, Amino	Lipid
aBmem	-0.017	0.501	sulfate of piperine metabolite C16H19NO3 (2)*	Food Component/Plant	Xenobiotics
aBmem	-0.017	0.48	2,6-dihydroxybenzoic acid	Drug - Topical Agents	Xenobiotics
aBmem	-0.017	0.495	taurochenodeoxycholic acid 3-sulfate	Secondary Bile Acid Metabolism	Lipid
aBmem	-0.017	0.478	3-decenoylcarnitine	Fatty Acid Metabolism (Acyl Carnitine, Monounsaturated)	Lipid
aBmem	-0.018	0.468	3-hydroxydecanoate	Fatty Acid, Monohydroxy	Lipid
aBmem	-0.018	0.473	1-palmitoleoyl-GPC (16:1)*	Lysophospholipid	Lipid
aBmem	-0.018	0.471	deoxycarnitine	Carnitine Metabolism	Lipid
aBmem	-0.018	0.476	oleoyl-linoleoyl-glycerol (18:1/18:2) [1]	Diacylglycerol	Lipid
aBmem	-0.018	0.456	cis-urocanate	Histidine Metabolism	Amino Acid
aBmem	-0.018	0.473	3-bromo-5-chloro-2,6-dihydroxybenzoic acid*	Chemical	Xenobiotics
aBmem	-0.019	0.45	3-hydroxymyristate	Fatty Acid, Monohydroxy	Lipid
aBmem	-0.019	0.433	1-myristoylglycerol (14:0)	Monoacylglycerol	Lipid
aBmem	-0.019	0.435	ectoine	Chemical	Xenobiotics
aBmem	-0.019	0.443	sphinganine-1-phosphate	Sphingolipid Synthesis	Lipid
aBmem	-0.019	0.45	1-linolenoyl-GPE (18:3)*	Lysophospholipid	Lipid
aBmem	-0.019	0.442	sphingomyelin (d17:1/16:0, d18:1/15:0, d16:1/17:0)*	Sphingomyelins	Lipid
aBmem	-0.019	0.442	palmitoyl-arachidonoyl-glycerol (16:0/20:4) [2]*	Diacylglycerol	Lipid
aBmem	-0.019	0.445	oleoyl-arachidonoyl-glycerol (18:1/20:4) [2]*	Diacylglycerol	Lipid
aBmem	-0.019	0.435	dihydroferulic acid sulfate	Food Component/Plant	Xenobiotics
aBmem	-0.02	0.427	pro-hydroxy-pro	Urea cycle; Arginine and Proline Metabolism	Amino Acid
aBmem	-0.02	0.418	docosapentaenoate (n3 DPA; 22:5n3)	Long Chain Polyunsaturated Fatty Acid (n3 and n6)	Lipid
aBmem	-0.02	0.425	glycosyl-N-stearoyl-sphingosine (d18:1/18:0)	Hexosylceramides (HCER)	Lipid
aBmem	-0.02	0.412	syringol sulfate	Food Component/Plant	Xenobiotics
aBmem	-0.02	0.413	1,2,3-benzenetriol sulfate (1)	Chemical	Xenobiotics
aBmem	-0.02	0.421	citraconate/glutaconate	TCA Cycle	Energy
aBmem	-0.02	0.41	linoleoyl-arachidonoyl-glycerol (18:2/20:4) [1]*	Diacylglycerol	Lipid
aBmem	-0.02	0.415	ceramide (d16:1/24:1, d18:1/22:1)*	Ceramides	Lipid
aBmem	-0.02	0.416	3-hydroxydecanoylcarnitine	Fatty Acid Metabolism (Acyl Carnitine, Hydroxy)	Lipid
aBmem	-0.02	0.411	cholate	Primary Bile Acid Metabolism	Lipid
aBmem	-0.021	0.389	theobromine	Xanthine Metabolism	Xenobiotics
aBmem	-0.021	0.404	glutamate, gamma-methyl ester	Glutamate Metabolism	Amino Acid
aBmem	-0.021	0.402	fibrinopeptide A, des-ala(1)*	Fibrinogen Cleavage Peptide	Peptide
aBmem	-0.021	0.386	daidzein sulfate (2)	Food Component/Plant	Xenobiotics
aBmem	-0.021	0.397	2'-O-methyluridine	Pyrimidine Metabolism, Uracil containing	Nucleotide
aBmem	-0.021	0.402	palmitoleoyl-arachidonoyl-glycerol (16:1/20:4) [2]*	Diacylglycerol	Lipid
aBmem	-0.021	0.4	3-hydroxybutyroylglycine**	Fatty Acid Metabolism (Acyl Glycine)	Lipid
aBmem	-0.021	0.391	sulfate of piperine metabolite C16H19NO3 (3)*	Food Component/Plant	Xenobiotics
aBmem	-0.021	0.385	palmitoyl-sphingosine-phosphoethanolamine (d18:1/16:0)	Ceramide PEs	Lipid
aBmem	-0.021	0.401	butyrate/isobutyrate (4:0)	Short Chain Fatty Acid	Lipid
aBmem	-0.021	0.386	caproate (6:0)	Medium Chain Fatty Acid	Lipid
aBmem	-0.022	0.361	indoleacetate	Tryptophan Metabolism	Amino Acid
aBmem	-0.022	0.382	5alpha-androstan-3beta,17beta-diol disulfate	Androgenic Steroids	Lipid
aBmem	-0.022	0.367	13-HODE + 9-HODE	Fatty Acid, Monohydroxy	Lipid
aBmem	-0.022	0.365	N-oleoylserine	Endocannabinoid	Lipid
aBmem	-0.022	0.376	3-hydroxyoleate*	Fatty Acid, Monohydroxy	Lipid
aBmem	-0.022	0.378	4-vinylguaiacol glucuronide	Food Component/Plant	Xenobiotics
aBmem	-0.022	0.373	gamma-glutamylglutamate	Gamma-glutamyl Amino Acid	Peptide
aBmem	-0.023	0.347	nicotinamide riboside	Nicotinate and Nicotinamide Metabolism	Cofactors and Vitamins
aBmem	-0.023	0.359	heme	Hemoglobin and Porphyrin Metabolism	Cofactors and Vitamins
aBmem	-0.023	0.343	gamma-CEHC	Tocopherol Metabolism	Cofactors and Vitamins
aBmem	-0.023	0.355	m-tyramine sulfate	Tyrosine Metabolism	Amino Acid
aBmem	-0.023	0.348	vanillic alcohol sulfate	Tyrosine Metabolism	Amino Acid
aBmem	-0.023	0.352	pristanate	Fatty Acid, Branched	Lipid
aBmem	-0.023	0.342	spermidine	Polyamine Metabolism	Amino Acid
aBmem	-0.024	0.336	1-palmitoylglycerol (16:0)	Monoacylglycerol	Lipid
aBmem	-0.024	0.334	isobutyrylglycine	Leucine, Isoleucine and Valine Metabolism	Amino Acid
aBmem	-0.024	0.337	4-acetamidobenzoate	Chemical	Xenobiotics
aBmem	-0.024	0.334	tetradecadienoate (14:2)*	Long Chain Polyunsaturated Fatty Acid (n3 and n6)	Lipid
aBmem	-0.024	0.32	ethyl beta-glucopyranoside	Food Component/Plant	Xenobiotics
aBmem	-0.024	0.322	ascorbic acid 3-sulfate*	Ascorbate and Aldarate Metabolism	Cofactors and Vitamins
aBmem	-0.024	0.326	glycochenodeoxycholate	Primary Bile Acid Metabolism	Lipid
aBmem	-0.025	0.314	3-methylcrotonylglycine	Leucine, Isoleucine and Valine Metabolism	Amino Acid
aBmem	-0.025	0.319	5-acetylamino-6-amino-3-methyluracil	Xanthine Metabolism	Xenobiotics
aBmem	-0.025	0.311	5alpha-androstan-3alpha,17alpha-diol monosulfate	Androgenic Steroids	Lipid
aBmem	-0.025	0.309	2-oxoarginine*	Urea cycle; Arginine and Proline Metabolism	Amino Acid
aBmem	-0.025	0.315	S-(3-hydroxypropyl)mercapturic acid (HPMA)	Chemical	Xenobiotics
aBmem	-0.025	0.302	N,N-dimethyl-5-aminovalerate	Lysine Metabolism	Amino Acid
aBmem	-0.025	0.319	5-hydroxy-2-methylpyridine sulfate	Chemical	Xenobiotics
aBmem	-0.025	0.303	laurate (12:0)	Medium Chain Fatty Acid	Lipid
aBmem	-0.025	0.314	alpha-ketobutyrate	Methionine, Cysteine, SAM and Taurine Metabolism	Amino Acid
aBmem	-0.026	0.288	sphingosine 1-phosphate	Sphingosines	Lipid
aBmem	-0.026	0.285	3-hydroxyhippurate	Benzoate Metabolism	Xenobiotics
aBmem	-0.026	0.283	ascorbic acid 2-sulfate	Ascorbate and Aldarate Metabolism	Cofactors and Vitamins
aBmem	-0.026	0.299	N-palmitoylserine	Endocannabinoid	Lipid
aBmem	-0.026	0.284	guanosine	Purine Metabolism, Guanine containing	Nucleotide
aBmem	-0.026	0.293	ibuprofen	Drug - Analgesics, Anesthetics	Xenobiotics
aBmem	-0.026	0.297	1-palmitoyl-2-linoleoyl-GPC (16:0/18:2)	Phosphatidylcholine (PC)	Lipid
aBmem	-0.027	0.272	1-myristoyl-2-palmitoyl-GPC (14:0/16:0)	Phosphatidylcholine (PC)	Lipid
aBmem	-0.027	0.274	pyridoxate	Vitamin B6 Metabolism	Cofactors and Vitamins
aBmem	-0.027	0.265	octadecanedioate (C18-DC)	Fatty Acid, Dicarboxylate	Lipid
aBmem	-0.027	0.278	N-palmitoyl-sphingadienine (d18:2/16:0)*	Ceramides	Lipid
aBmem	-0.028	0.25	isobutyrylcarnitine (C4)	Leucine, Isoleucine and Valine Metabolism	Amino Acid
aBmem	-0.028	0.262	mead acid (20:3n9)	Long Chain Polyunsaturated Fatty Acid (n3 and n6)	Lipid
aBmem	-0.028	0.257	2-hydroxypalmitate	Fatty Acid, Monohydroxy	Lipid
aBmem	-0.028	0.247	glycocholenate sulfate*	Secondary Bile Acid Metabolism	Lipid
aBmem	-0.028	0.249	2-hydroxyglutarate	Fatty Acid, Dicarboxylate	Lipid
aBmem	-0.028	0.256	adrenoylcarnitine (C22:4)*	Fatty Acid Metabolism (Acyl Carnitine, Polyunsaturated)	Lipid
aBmem	-0.028	0.256	caprylate (8:0)	Medium Chain Fatty Acid	Lipid
aBmem	-0.029	0.244	butyrylcarnitine (C4)	Fatty Acid Metabolism (also BCAA Metabolism)	Lipid
aBmem	-0.029	0.235	N-delta-acetylornithine	Urea cycle; Arginine and Proline Metabolism	Amino Acid
aBmem	-0.029	0.242	6-hydroxyindole sulfate	Chemical	Xenobiotics
aBmem	-0.029	0.237	phenylacetylglutamate	Acetylated Peptides	Peptide
aBmem	-0.029	0.234	eicosenoylcarnitine (C20:1)*	Fatty Acid Metabolism (Acyl Carnitine, Monounsaturated)	Lipid
aBmem	-0.029	0.244	octadecenedioate (C18:1-DC)	Fatty Acid, Dicarboxylate	Lipid
aBmem	-0.029	0.246	glucuronide of piperine metabolite C17H21NO3 (4)*	Food Component/Plant	Xenobiotics
aBmem	-0.029	0.231	glycocholate	Primary Bile Acid Metabolism	Lipid
aBmem	-0.03	0.226	1-stearoyl-GPG (18:0)	Lysophospholipid	Lipid
aBmem	-0.03	0.224	2-hydroxyacetaminophen sulfate*	Drug - Analgesics, Anesthetics	Xenobiotics
aBmem	-0.03	0.225	N-palmitoylglycine	Fatty Acid Metabolism (Acyl Glycine)	Lipid
aBmem	-0.03	0.226	2-aminophenol sulfate	Food Component/Plant	Xenobiotics
aBmem	-0.03	0.221	2-aminoheptanoate	Fatty Acid, Amino	Lipid
aBmem	-0.03	0.218	9-hydroxystearate	Fatty Acid, Monohydroxy	Lipid
aBmem	-0.03	0.222	2-methoxyresorcinol sulfate	Chemical	Xenobiotics
aBmem	-0.03	0.223	N-carbamoylalanine	Alanine and Aspartate Metabolism	Amino Acid
aBmem	-0.03	0.225	1-oleoyl-2-arachidonoyl-GPE (18:1/20:4)*	Phosphatidylethanolamine (PE)	Lipid
aBmem	-0.03	0.223	1-palmitoleoyl-2-linolenoyl-GPC (16:1/18:3)*	Phosphatidylcholine (PC)	Lipid
aBmem	-0.03	0.222	N,N,N-trimethyl-5-aminovalerate	Lysine Metabolism	Amino Acid
aBmem	-0.03	0.228	glucuronide of piperine metabolite C17H21NO3 (3)*	Food Component/Plant	Xenobiotics
aBmem	-0.03	0.216	lactobacillic acid	Bacterial/Fungal	Xenobiotics
aBmem	-0.03	0.222	undecenoylcarnitine (C11:1)	Fatty Acid Metabolism (Acyl Carnitine, Monounsaturated)	Lipid
aBmem	-0.03	0.226	xylose	Pentose Metabolism	Carbohydrate
aBmem	-0.031	0.204	1,3,7-trimethylurate	Xanthine Metabolism	Xenobiotics
aBmem	-0.031	0.209	2-palmitoleoyl-GPC (16:1)*	Lysophospholipid	Lipid
aBmem	-0.031	0.202	cis-4-decenoate (10:1n6)*	Medium Chain Fatty Acid	Lipid
aBmem	-0.031	0.212	oleoyl-linoleoyl-glycerol (18:1/18:2) [2]	Diacylglycerol	Lipid
aBmem	-0.031	0.201	3-methoxytyramine sulfate	Tyrosine Metabolism	Amino Acid
aBmem	-0.031	0.208	1-stearoyl-2-linoleoyl-GPE (18:0/18:2)*	Phosphatidylethanolamine (PE)	Lipid
aBmem	-0.031	0.202	2-hydroxynervonate*	Fatty Acid, Monohydroxy	Lipid
aBmem	-0.031	0.209	cerotoylcarnitine (C26)*	Fatty Acid Metabolism (Acyl Carnitine, Long Chain Saturated)	Lipid
aBmem	-0.031	0.208	2-butenoylglycine	Fatty Acid Metabolism (Acyl Glycine)	Lipid
aBmem	-0.031	0.205	gamma-CEHC sulfate	Tocopherol Metabolism	Cofactors and Vitamins
aBmem	-0.031	0.208	hydroxypalmitoyl sphingomyelin (d18:1/16:0(OH))**	Sphingomyelins	Lipid
aBmem	-0.031	0.212	taurocholate	Primary Bile Acid Metabolism	Lipid
aBmem	-0.032	0.191	N-(2-furoyl)glycine	Food Component/Plant	Xenobiotics
aBmem	-0.032	0.189	5-dodecenoate (12:1n7)	Medium Chain Fatty Acid	Lipid
aBmem	-0.032	0.2	3beta,7alpha-dihydroxy-5-cholestenoate	Sterol	Lipid
aBmem	-0.032	0.188	hexadecadienoate (16:2n6)	Long Chain Polyunsaturated Fatty Acid (n3 and n6)	Lipid
aBmem	-0.032	0.195	1-palmitoyl-2-pentadecanoyl-GPC (16:0/15:0)*	Phosphatidylcholine (PC)	Lipid
aBmem	-0.032	0.196	3-hydroxyoleoylcarnitine	Fatty Acid Metabolism (Acyl Carnitine, Hydroxy)	Lipid
aBmem	-0.032	0.193	glucuronide of piperine metabolite C17H21NO3 (5)*	Food Component/Plant	Xenobiotics
aBmem	-0.032	0.199	cis-3,4-methyleneheptanoylcarnitine	Fatty Acid Metabolism (Acyl Carnitine, Medium Chain)	Lipid
aBmem	-0.032	0.193	glycerol	Glycerolipid Metabolism	Lipid
aBmem	-0.032	0.188	1-palmitoyl-2-oleoyl-GPC (16:0/18:1)	Phosphatidylcholine (PC)	Lipid
aBmem	-0.032	0.19	taurochenodeoxycholate	Primary Bile Acid Metabolism	Lipid
aBmem	-0.033	0.18	isovalerylglycine	Leucine, Isoleucine and Valine Metabolism	Amino Acid
aBmem	-0.033	0.181	1-palmitoyl-2-arachidonoyl-GPE (16:0/20:4)*	Phosphatidylethanolamine (PE)	Lipid
aBmem	-0.033	0.18	2-hydroxybehenate	Fatty Acid, Monohydroxy	Lipid
aBmem	-0.033	0.178	cholic acid glucuronide	Primary Bile Acid Metabolism	Lipid
aBmem	-0.033	0.176	retinol (vitamin A)	Vitamin A Metabolism	Cofactors and Vitamins
aBmem	-0.034	0.172	N-alpha-acetylornithine	Urea cycle; Arginine and Proline Metabolism	Amino Acid
aBmem	-0.034	0.163	4-acetylphenol sulfate	Benzoate Metabolism	Xenobiotics
aBmem	-0.034	0.167	1-palmitoyl-2-(hydroxylinoleoyl)-GPC (16:0/18:2(OH))*	Phosphatidylcholine (PC)	Lipid
aBmem	-0.034	0.165	3-hydroxyhippurate sulfate	Benzoate Metabolism	Xenobiotics
aBmem	-0.034	0.164	allantoin	Purine Metabolism, (Hypo)Xanthine/Inosine containing	Nucleotide
aBmem	-0.035	0.16	EDTA	Chemical	Xenobiotics
aBmem	-0.035	0.158	glycerophosphoinositol*	Phospholipid Metabolism	Lipid
aBmem	-0.035	0.156	2,3-dihydroxyisovalerate	Food Component/Plant	Xenobiotics
aBmem	-0.035	0.156	tauroursodeoxycholate	Secondary Bile Acid Metabolism	Lipid
aBmem	-0.035	0.15	1-stearoyl-2-dihomo-linolenoyl-GPE (18:0/20:3n3 or 6)*	Phosphatidylethanolamine (PE)	Lipid
aBmem	-0.035	0.151	palmitoyl-arachidonoyl-glycerol (16:0/20:4) [1]*	Diacylglycerol	Lipid
aBmem	-0.035	0.15	diacylglycerol (16:1/18:2 [2], 16:0/18:3 [1])*	Diacylglycerol	Lipid
aBmem	-0.035	0.16	sphingadienine	Sphingolipid Synthesis	Lipid
aBmem	-0.035	0.157	arachidonoylcarnitine (C20:4)	Fatty Acid Metabolism (Acyl Carnitine, Polyunsaturated)	Lipid
aBmem	-0.036	0.141	phenylacetylglutamine	Acetylated Peptides	Peptide
aBmem	-0.036	0.14	N-palmitoyltaurine	Endocannabinoid	Lipid
aBmem	-0.036	0.139	margaroylcarnitine (C17)*	Fatty Acid Metabolism (Acyl Carnitine, Long Chain Saturated)	Lipid
aBmem	-0.036	0.139	alpha-CEHC sulfate	Tocopherol Metabolism	Cofactors and Vitamins
aBmem	-0.036	0.141	pimeloylcarnitine/3-methyladipoylcarnitine (C7-DC)	Fatty Acid Metabolism (Acyl Carnitine, Dicarboxylate)	Lipid
aBmem	-0.036	0.148	cytosine	Pyrimidine Metabolism, Cytidine containing	Nucleotide
aBmem	-0.037	0.131	carboxyibuprofen	Drug - Analgesics, Anesthetics	Xenobiotics
aBmem	-0.037	0.135	N-acetyl-1-methylhistidine*	Histidine Metabolism	Amino Acid
aBmem	-0.037	0.138	sphingomyelin (d18:1/14:0, d16:1/16:0)*	Sphingomyelins	Lipid
aBmem	-0.037	0.133	palmitoleoyl-linoleoyl-glycerol (16:1/18:2) [1]*	Diacylglycerol	Lipid
aBmem	-0.037	0.136	sarcosine	Glycine, Serine and Threonine Metabolism	Amino Acid
aBmem	-0.037	0.136	methyl indole-3-acetate	Food Component/Plant	Xenobiotics
aBmem	-0.037	0.132	myristate (14:0)	Long Chain Saturated Fatty Acid	Lipid
aBmem	-0.037	0.134	adenosine	Purine Metabolism, Adenine containing	Nucleotide
aBmem	-0.037	0.137	pentadecanoate (15:0)	Long Chain Saturated Fatty Acid	Lipid
aBmem	-0.038	0.124	acetylcarnitine (C2)	Fatty Acid Metabolism (Acyl Carnitine, Short Chain)	Lipid
aBmem	-0.038	0.119	laurylcarnitine (C12)	Fatty Acid Metabolism (Acyl Carnitine, Medium Chain)	Lipid
aBmem	-0.038	0.122	docosapentaenoate (n6 DPA; 22:5n6)	Long Chain Polyunsaturated Fatty Acid (n3 and n6)	Lipid
aBmem	-0.038	0.126	17alpha-hydroxypregnanolone glucuronide	Pregnenolone Steroids	Lipid
aBmem	-0.038	0.119	1,2,3-benzenetriol sulfate (2)	Chemical	Xenobiotics
aBmem	-0.038	0.123	3-hydroxyoctanoylcarnitine (1)	Fatty Acid Metabolism (Acyl Carnitine, Hydroxy)	Lipid
aBmem	-0.038	0.125	beta-alanine	Pyrimidine Metabolism, Uracil containing	Nucleotide
aBmem	-0.038	0.127	methylmalonate (MMA)	Fatty Acid Metabolism (also BCAA Metabolism)	Lipid
aBmem	-0.039	0.113	N-acetylhistidine	Histidine Metabolism	Amino Acid
aBmem	-0.039	0.117	dihomo-linolenate (20:3n3 or n6)	Long Chain Polyunsaturated Fatty Acid (n3 and n6)	Lipid
aBmem	-0.039	0.113	benzoylcarnitine*	Chemical	Xenobiotics
aBmem	-0.039	0.111	5alpha-androstan-3alpha,17beta-diol 17-glucuronide	Androgenic Steroids	Lipid
aBmem	-0.039	0.109	5alpha-androstan-3alpha,17beta-diol monosulfate (2)	Androgenic Steroids	Lipid
aBmem	-0.039	0.114	dopamine 4-sulfate	Tyrosine Metabolism	Amino Acid
aBmem	-0.039	0.117	1-palmitoyl-2-stearoyl-GPE (16:0/18:0)*	Phosphatidylethanolamine (PE)	Lipid
aBmem	-0.039	0.114	ceramide (d18:2/24:1, d18:1/24:2)*	Ceramides	Lipid
aBmem	-0.039	0.112	3-hydroxyphenylacetoylglutamine	Acetylated Peptides	Peptide
aBmem	-0.039	0.111	genistein sulfate*	Food Component/Plant	Xenobiotics
aBmem	-0.039	0.115	2-hydroxyhippurate (salicylurate)	Benzoate Metabolism	Xenobiotics
aBmem	-0.039	0.116	riboflavin (vitamin B2)	Riboflavin Metabolism	Cofactors and Vitamins
aBmem	-0.04	0.102	2-hydroxyoctanoate	Fatty Acid, Monohydroxy	Lipid
aBmem	-0.04	0.104	N-acetylaspartate (NAA)	Alanine and Aspartate Metabolism	Amino Acid
aBmem	-0.04	0.107	3,7-dimethylurate	Xanthine Metabolism	Xenobiotics
aBmem	-0.04	0.101	N-formylphenylalanine	Tyrosine Metabolism	Amino Acid
aBmem	-0.04	0.106	1,2-dipalmitoyl-GPE (16:0/16:0)*	Phosphatidylethanolamine (PE)	Lipid
aBmem	-0.04	0.106	tauroursodeoxycholic acid sulfate (1)	Secondary Bile Acid Metabolism	Lipid
aBmem	-0.04	0.103	acetoacetate	Ketone Bodies	Lipid
aBmem	-0.041	0.0996	4-guanidinobutanoate	Guanidino and Acetamido Metabolism	Amino Acid
aBmem	-0.041	0.0953	linolenate [alpha or gamma; (18:3n3 or 6)]	Long Chain Polyunsaturated Fatty Acid (n3 and n6)	Lipid
aBmem	-0.041	0.0917	12-HETE	Eicosanoid	Lipid
aBmem	-0.041	0.097	indole-3-carboxylate	Tryptophan Metabolism	Amino Acid
aBmem	-0.041	0.0991	glycoursodeoxycholate	Secondary Bile Acid Metabolism	Lipid
aBmem	-0.041	0.0979	1-oleoyl-GPG (18:1)*	Lysophospholipid	Lipid
aBmem	-0.041	0.0978	lactosyl-N-nervonoyl-sphingosine (d18:1/24:1)*	Lactosylceramides (LCER)	Lipid
aBmem	-0.041	0.0961	4-acetaminophen sulfate	Drug - Analgesics, Anesthetics	Xenobiotics
aBmem	-0.041	0.0967	sphinganine	Sphingolipid Synthesis	Lipid
aBmem	-0.042	0.0859	solanidine	Food Component/Plant	Xenobiotics
aBmem	-0.042	0.0896	N-formylanthranilic acid	Tryptophan Metabolism	Amino Acid
aBmem	-0.042	0.0851	1-dihomo-linolenoyl-GPE (20:3n3 or 6)*	Lysophospholipid	Lipid
aBmem	-0.042	0.0868	deoxycholic acid 12-sulfate*	Secondary Bile Acid Metabolism	Lipid
aBmem	-0.042	0.0902	2-aminoadipate	Lysine Metabolism	Amino Acid
aBmem	-0.042	0.0908	cysteine	Methionine, Cysteine, SAM and Taurine Metabolism	Amino Acid
aBmem	-0.042	0.091	adenine	Purine Metabolism, Adenine containing	Nucleotide
aBmem	-0.042	0.0877	caprate (10:0)	Medium Chain Fatty Acid	Lipid
aBmem	-0.043	0.0821	1-hydroxy-2-naphthalenecarboxylate	Drug - Other	Xenobiotics
aBmem	-0.043	0.0818	guaiacol sulfate	Benzoate Metabolism	Xenobiotics
aBmem	-0.043	0.0819	metabolonic lactone sulfate	Partially Characterized Molecules	Partially Characterized Molecules
aBmem	-0.043	0.0815	N-linoleoylglycine	Fatty Acid Metabolism (Acyl Glycine)	Lipid
aBmem	-0.044	0.0707	citramalate	Glutamate Metabolism	Amino Acid
aBmem	-0.044	0.0716	3-methoxycatechol sulfate (2)	Benzoate Metabolism	Xenobiotics
aBmem	-0.044	0.0717	oleate/vaccenate (18:1)	Long Chain Monounsaturated Fatty Acid	Lipid
aBmem	-0.044	0.0753	glycosyl-N-palmitoyl-sphingosine (d18:1/16:0)	Hexosylceramides (HCER)	Lipid
aBmem	-0.044	0.0749	glucuronide of C10H18O2 (1)*	Partially Characterized Molecules	Partially Characterized Molecules
aBmem	-0.044	0.0724	pentose acid*	Partially Characterized Molecules	Partially Characterized Molecules
aBmem	-0.044	0.0744	tigloylglycine	Leucine, Isoleucine and Valine Metabolism	Amino Acid
aBmem	-0.044	0.0724	isoleucine	Leucine, Isoleucine and Valine Metabolism	Amino Acid
aBmem	-0.044	0.0742	palmitoleate (16:1n7)	Long Chain Monounsaturated Fatty Acid	Lipid
aBmem	-0.045	0.0649	1,2-dipalmitoyl-GPC (16:0/16:0)	Phosphatidylcholine (PC)	Lipid
aBmem	-0.045	0.0681	1,6-anhydroglucose	Food Component/Plant	Xenobiotics
aBmem	-0.045	0.0651	3-methylxanthine	Xanthine Metabolism	Xenobiotics
aBmem	-0.045	0.0658	delta-CEHC	Tocopherol Metabolism	Cofactors and Vitamins
aBmem	-0.045	0.0646	4-acetamidophenol	Drug - Analgesics, Anesthetics	Xenobiotics
aBmem	-0.045	0.0649	linoleate (18:2n6)	Long Chain Polyunsaturated Fatty Acid (n3 and n6)	Lipid
aBmem	-0.046	0.0641	4-methyl-2-oxopentanoate	Leucine, Isoleucine and Valine Metabolism	Amino Acid
aBmem	-0.046	0.062	hexanoylcarnitine (C6)	Fatty Acid Metabolism (Acyl Carnitine, Medium Chain)	Lipid
aBmem	-0.046	0.061	7-methylxanthine	Xanthine Metabolism	Xenobiotics
aBmem	-0.046	0.0621	1-linolenoylglycerol (18:3)	Monoacylglycerol	Lipid
aBmem	-0.046	0.0595	3-methyladipate	Fatty Acid, Dicarboxylate	Lipid
aBmem	-0.046	0.0618	ceramide (d18:1/14:0, d16:1/16:0)*	Ceramides	Lipid
aBmem	-0.046	0.0603	dodecenedioate (C12:1-DC)*	Fatty Acid, Dicarboxylate	Lipid
aBmem	-0.046	0.06	N,N-dimethylalanine	Alanine and Aspartate Metabolism	Amino Acid
aBmem	-0.046	0.0596	branched-chain, straight-chain, or cyclopropyl 10:1 fatty acid (1)*	Partially Characterized Molecules	Partially Characterized Molecules
aBmem	-0.046	0.0594	5,6-dihydrouracil	Pyrimidine Metabolism, Uracil containing	Nucleotide
aBmem	-0.046	0.0603	ursodeoxycholate	Secondary Bile Acid Metabolism	Lipid
aBmem	-0.046	0.0592	N6-methyladenosine	Purine Metabolism, Adenine containing	Nucleotide
aBmem	-0.047	0.0553	salicyluric glucuronide*	Drug - Analgesics, Anesthetics	Xenobiotics
aBmem	-0.047	0.056	hydroquinone sulfate	Drug - Topical Agents	Xenobiotics
aBmem	-0.047	0.0576	(R)-3-hydroxybutyrylcarnitine	Fatty Acid Metabolism (Acyl Carnitine, Hydroxy)	Lipid
aBmem	-0.047	0.0548	1-palmitoyl-GPG (16:0)*	Lysophospholipid	Lipid
aBmem	-0.047	0.055	succinate	TCA Cycle	Energy
aBmem	-0.048	0.0512	N-acetylglutamine	Glutamate Metabolism	Amino Acid
aBmem	-0.048	0.0504	pantoate	Pantothenate and CoA Metabolism	Cofactors and Vitamins
aBmem	-0.048	0.0493	methionine sulfone	Methionine, Cysteine, SAM and Taurine Metabolism	Amino Acid
aBmem	-0.048	0.0508	dopamine 3-O-sulfate	Tyrosine Metabolism	Amino Acid
aBmem	-0.048	0.0519	N-stearoyl-sphingadienine (d18:2/18:0)*	Ceramides	Lipid
aBmem	-0.048	0.0498	glycine conjugate of C10H12O2*	Partially Characterized Molecules	Partially Characterized Molecules
aBmem	-0.048	0.0496	adenosine 5'-monophosphate (AMP)	Purine Metabolism, Adenine containing	Nucleotide
aBmem	-0.048	0.0488	palmitate (16:0)	Long Chain Saturated Fatty Acid	Lipid
aBmem	-0.048	0.0495	phytanate	Food Component/Plant	Xenobiotics
aBmem	-0.049	0.0478	cis-4-decenoylcarnitine (C10:1)	Fatty Acid Metabolism (Acyl Carnitine, Monounsaturated)	Lipid
aBmem	-0.049	0.0455	3-methylglutarylcarnitine (2)	Leucine, Isoleucine and Valine Metabolism	Amino Acid
aBmem	-0.049	0.045	glucuronide of C10H18O2 (7)*	Partially Characterized Molecules	Partially Characterized Molecules
aBmem	-0.049	0.0473	3-hydroxyhexanoylcarnitine (1)	Fatty Acid Metabolism (Acyl Carnitine, Hydroxy)	Lipid
aBmem	-0.049	0.0466	palmitoyl ethanolamide	Endocannabinoid	Lipid
aBmem	-0.049	0.0468	methylsuccinate	Leucine, Isoleucine and Valine Metabolism	Amino Acid
aBmem	-0.049	0.0457	3-hydroxybutyrate (BHBA)	Ketone Bodies	Lipid
aBmem	-0.05	0.0412	phenylacetylglycine	Acetylated Peptides	Peptide
aBmem	-0.05	0.0415	N-acetylcitrulline	Urea cycle; Arginine and Proline Metabolism	Amino Acid
aBmem	-0.05	0.0417	2-hydroxyarachidate*	Fatty Acid, Monohydroxy	Lipid
aBmem	-0.05	0.0403	N2-acetyl,N6-methyllysine	Lysine Metabolism	Amino Acid
aBmem	-0.05	0.0431	3-methoxytyrosine	Tyrosine Metabolism	Amino Acid
aBmem	-0.051	0.0374	palmitoylcarnitine (C16)	Fatty Acid Metabolism (Acyl Carnitine, Long Chain Saturated)	Lipid
aBmem	-0.051	0.0391	gamma-glutamyl-epsilon-lysine	Gamma-glutamyl Amino Acid	Peptide
aBmem	-0.051	0.0373	alpha-hydroxyisovalerate	Leucine, Isoleucine and Valine Metabolism	Amino Acid
aBmem	-0.051	0.0371	deoxycholic acid glucuronide	Secondary Bile Acid Metabolism	Lipid
aBmem	-0.051	0.0386	glutarate (C5-DC)	Fatty Acid, Dicarboxylate	Lipid
aBmem	-0.051	0.0388	proline	Urea cycle; Arginine and Proline Metabolism	Amino Acid
aBmem	-0.052	0.0353	N-acetyl-3-methylhistidine*	Histidine Metabolism	Amino Acid
aBmem	-0.052	0.0353	argininate*	Urea cycle; Arginine and Proline Metabolism	Amino Acid
aBmem	-0.052	0.0332	myristoleoylcarnitine (C14:1)*	Fatty Acid Metabolism (Acyl Carnitine, Monounsaturated)	Lipid
aBmem	-0.052	0.0359	N-palmitoyl-sphinganine (d18:0/16:0)	Dihydroceramides	Lipid
aBmem	-0.052	0.0347	undecanoate (11:0)	Medium Chain Fatty Acid	Lipid
aBmem	-0.053	0.031	aconitate [cis or trans]	TCA Cycle	Energy
aBmem	-0.053	0.0302	chiro-inositol	Inositol Metabolism	Lipid
aBmem	-0.053	0.032	(12 or 13)-methylmyristate (a15:0 or i15:0)	Fatty Acid, Branched	Lipid
aBmem	-0.053	0.0306	4-hydroxyglutamate	Glutamate Metabolism	Amino Acid
aBmem	-0.053	0.0314	ferulic acid 4-sulfate	Food Component/Plant	Xenobiotics
aBmem	-0.053	0.0326	3-hydroxyindolin-2-one sulfate	Food Component/Plant	Xenobiotics
aBmem	-0.053	0.0299	1,2-dilinoleoyl-GPE (18:2/18:2)*	Phosphatidylethanolamine (PE)	Lipid
aBmem	-0.053	0.032	2,3-dihydroxy-2-methylbutyrate	Leucine, Isoleucine and Valine Metabolism	Amino Acid
aBmem	-0.053	0.0323	2-methoxyhydroquinone sulfate (2)	Benzoate Metabolism	Xenobiotics
aBmem	-0.053	0.0326	9,10-DiHOME	Fatty Acid, Dihydroxy	Lipid
aBmem	-0.054	0.0284	malonylcarnitine	Fatty Acid Synthesis	Lipid
aBmem	-0.054	0.0277	isoursodeoxycholate	Secondary Bile Acid Metabolism	Lipid
aBmem	-0.054	0.0276	octadecenedioylcarnitine (C18:1-DC)*	Fatty Acid Metabolism (Acyl Carnitine, Dicarboxylate)	Lipid
aBmem	-0.054	0.0269	ximenoylcarnitine (C26:1)*	Fatty Acid Metabolism (Acyl Carnitine, Monounsaturated)	Lipid
aBmem	-0.054	0.0269	cytidine	Pyrimidine Metabolism, Cytidine containing	Nucleotide
aBmem	-0.055	0.0249	5alpha-androstan-3alpha,17beta-diol disulfate	Androgenic Steroids	Lipid
aBmem	-0.055	0.0265	N2,N5-diacetylornithine	Urea cycle; Arginine and Proline Metabolism	Amino Acid
aBmem	-0.055	0.0259	N2-acetyl,N6,N6-dimethyllysine	Lysine Metabolism	Amino Acid
aBmem	-0.055	0.0248	3-aminoisobutyrate	Pyrimidine Metabolism, Thymine containing	Nucleotide
aBmem	-0.056	0.0229	1-oleoylglycerol (18:1)	Monoacylglycerol	Lipid
aBmem	-0.056	0.0223	guanidinosuccinate	Guanidino and Acetamido Metabolism	Amino Acid
aBmem	-0.056	0.0219	2-methoxyacetaminophen glucuronide*	Drug - Analgesics, Anesthetics	Xenobiotics
aBmem	-0.056	0.0239	N-methylproline	Urea cycle; Arginine and Proline Metabolism	Amino Acid
aBmem	-0.056	0.0235	carboxyethyl-GABA	Glutamate Metabolism	Amino Acid
aBmem	-0.056	0.022	prolylglycine	Dipeptide	Peptide
aBmem	-0.056	0.0232	2,8-quinolinediol sulfate	Food Component/Plant	Xenobiotics
aBmem	-0.056	0.0234	1-palmitoleoylglycerol (16:1)*	Monoacylglycerol	Lipid
aBmem	-0.057	0.0203	10-heptadecenoate (17:1n7)	Long Chain Monounsaturated Fatty Acid	Lipid
aBmem	-0.057	0.0208	1-methylurate	Xanthine Metabolism	Xenobiotics
aBmem	-0.057	0.0209	N2-acetyllysine	Lysine Metabolism	Amino Acid
aBmem	-0.057	0.0194	3-hydroxyhexanoate	Fatty Acid, Monohydroxy	Lipid
aBmem	-0.057	0.0216	vanillic acid glycine	Food Component/Plant	Xenobiotics
aBmem	-0.058	0.0189	1,7-dimethylurate	Xanthine Metabolism	Xenobiotics
aBmem	-0.058	0.0191	N-stearoyltaurine	Endocannabinoid	Lipid
aBmem	-0.058	0.0178	lyxonate	Pentose Metabolism	Carbohydrate
[truncated: 19,852 more rows]

## Sheet: SI table S3
table S3: Correlation of young and adult monocyte subtype fractions with IL6-associated metabolites in MGBB-ABC cohort (n=1653)
Metabolite Name	IL6_Association_Direction	Pvalue_IL6	SCC_Classical	SCC_NonClassical	SCC_AdultMono	SCC_CordMono	Pvalue_Classical	Pvalue_NonClassical	Pvalue_AdultMono	Pvalue_CordMono	FDR_Classical	FDR_NonClassical	FDR_AdultMono	FDR_CordMono	Sub Pathway	Super Pathway
1-methylurate	Positive	0.05	-0.015	-0.066	0.049	-0.006	0.535	0.00722	0.0484	0.823	0.701975	0.0317755	0.0803175	0.912031	Xanthine Metabolism	Xenobiotics
3-indoxyl sulfate	Positive	0.02	0.068	0.022	0.143	0	0.0061	0.382	7.14e-09	1	0.0277406	0.569087	6.73033e-08	1	Tryptophan Metabolism	Amino Acid
acetoacetate	Positive	0.02	0.018	-0.005	0.042	-0.027	0.46	0.842	0.0888	0.269	0.639625	0.914311	0.135618	0.504649	Ketone Bodies	Lipid
beta-alanine	Positive	0.02	0.005	-0.04	0.055	-0.041	0.854	0.113	0.0292	0.107	0.922206	0.248306	0.0514242	0.285499	Pyrimidine Metabolism, Uracil containing	Nucleotide
betaine	Positive	0.02	0.053	0.049	0.21	-0.073	0.0307	0.0454	7.5e-18	0.00324	0.0960359	0.128223	6.256e-16	0.0307934	Glycine, Serine and Threonine Metabolism	Amino Acid
bilirubin (E,E)*	Positive	0.002	0.034	0.018	-0.037	0.017	0.171	0.461	0.131	0.498	0.332072	0.64124	0.191911	0.712313	Hemoglobin and Porphyrin Metabolism	Cofactors and Vitamins
bilirubin (Z,Z)	Positive	0.008	0.043	0.003	-0.017	0.014	0.079	0.917	0.483	0.58	0.192476	0.956328	0.566786	0.765786	Hemoglobin and Porphyrin Metabolism	Cofactors and Vitamins
C-glycosyltryptophan	Positive	0.02	-0.01	-0.12	0.211	-0.126	0.678	1.41e-06	1.17e-17	4.05e-07	0.808524	2.68968e-05	7.79444e-16	7.7625e-05	Tryptophan Metabolism	Amino Acid
cysteine	Positive	0.05	-0.049	-0.078	-0.023	-0.015	0.0474	0.00155	0.363	0.535	0.132346	0.00929449	0.455234	0.73244	Methionine, Cysteine, SAM and Taurine Metabolism	Amino Acid
delta-CEHC	Positive	0.02	-0.013	-0.069	-0.002	-0.036	0.612	0.00586	0.931	0.146	0.761314	0.0267969	0.955085	0.351992	Tocopherol Metabolism	Cofactors and Vitamins
glycodeoxycholate	Positive	0.05	0.052	0.047	0.036	0.01	0.0344	0.0559	0.141	0.693	0.104674	0.149603	0.204219	0.838895	Secondary Bile Acid Metabolism	Lipid
indoleacetate	Positive	0.03	0.01	-0.002	0.065	-0.029	0.674	0.932	0.00907	0.235	0.805479	0.964776	0.01928	0.469184	Tryptophan Metabolism	Amino Acid
indolepropionate	Positive	0.01	0.068	0.097	0.014	0.052	0.00717	0.000108	0.589	0.0381	0.0315945	0.00103855	0.671974	0.148024	Tryptophan Metabolism	Amino Acid
kynurenine	Positive	0.0004	0.012	-0.008	0.16	-0.093	0.613	0.752	7.83e-11	0.00017	0.762758	0.858756	1.13981e-09	0.00407292	Tryptophan Metabolism	Amino Acid
N-acetylneuraminate	Positive	0.03	-0.028	-0.113	0.155	-0.107	0.252	5.11e-06	3.16e-10	1.42e-05	0.432319	7.98575e-05	3.99341e-09	0.000859474	Aminosugar Metabolism	Carbohydrate
N-formylmethionine	Positive	0.004	-0.024	-0.096	0.172	-0.094	0.327	0.0001	2.44e-12	0.000153	0.513043	0.000980541	4.75593e-11	0.003825	Methionine, Cysteine, SAM and Taurine Metabolism	Amino Acid
N1-methyladenosine	Positive	0.01	-0.02	-0.092	0.13	-0.088	0.411	0.000173	1.07e-07	0.000348	0.595922	0.00152427	7.83758e-07	0.0069	Purine Metabolism, Adenine containing	Nucleotide
N6-carbamoylthreonyladenosine	Positive	0.02	0.008	-0.091	0.228	-0.117	0.736	0.000237	2.1e-20	2.6e-06	0.848859	0.00198972	1.2075e-17	0.000271818	Purine Metabolism, Adenine containing	Nucleotide
trans-4-hydroxyproline	Positive	0.03	0.032	0.005	0.123	-0.033	0.201	0.845	6.13e-07	0.177	0.370703	0.916662	3.74973e-06	0.391442	Urea cycle; Arginine and Proline Metabolism	Amino Acid
tyrosine	Positive	0.01	0.053	0.065	0.098	-0.006	0.0326	0.00845	7.43e-05	0.793	0.100627	0.0359061	0.000305161	0.899359	Tyrosine Metabolism	Amino Acid
valine	Positive	0.04	0.01	0.055	0.029	-0.002	0.699	0.0259	0.245	0.938	0.82355	0.0844099	0.328763	0.976199	Leucine, Isoleucine and Valine Metabolism	Amino Acid
13-HODE + 9-HODE	Negative	0.02	-0.046	-0.041	-0.008	-0.02	0.0606	0.0994	0.752	0.421	0.159235	0.227087	0.811257	0.644674	Fatty Acid, Monohydroxy	Lipid
5-oxoproline	Negative	0.05	0.053	-0.017	0.064	0	0.0308	0.502	0.00912	0.992	0.0962175	0.675791	0.0193149	0.998473	Glutathione Metabolism	Amino Acid
adipate (C6-DC)	Negative	0.03	-0.021	-0.074	0.008	-0.049	0.404	0.00258	0.741	0.0447	0.589236	0.0139378	0.803157	0.162674	Fatty Acid, Dicarboxylate	Lipid
azelate (C9-DC)	Negative	0.01	0.041	-0.016	0.068	-0.009	0.102	0.528	0.00656	0.72	0.23081	0.696906	0.0145919	0.858921	Fatty Acid, Dicarboxylate	Lipid
cholesterol	Negative	0.03	-0.018	0.011	-0.085	-0.003	0.464	0.67	0.000554	0.91	0.643014	0.802132	0.00179972	0.958333	Sterol	Lipid
gamma-glutamylvaline	Negative	0.02	-0.026	-0.069	0.21	-0.128	0.289	0.00561	1.17e-17	2.05e-07	0.474266	0.025961	7.79444e-16	6.601e-05	Gamma-glutamyl Amino Acid	Peptide
glycerate	Negative	0.04	0.058	0.056	0.01	0.044	0.0181	0.0224	0.683	0.0773	0.0643003	0.0754718	0.754515	0.229703	Glycolysis, Gluconeogenesis, and Pyruvate Metabolism	Carbohydrate
sebacate (C10-DC)	Negative	0.04	-0.038	-0.066	0.048	-0.04	0.129	0.00778	0.0527	0.107	0.272674	0.0336839	0.0864551	0.285499	Fatty Acid, Dicarboxylate	Lipid
undecanedioate (C11-DC)	Negative	0.01	0.037	-0.058	0.076	-0.021	0.137	0.0188	0.00206	0.397	0.28458	0.066265	0.00538409	0.622851	Fatty Acid, Dicarboxylate	Lipid
uridine	Negative	0.006	-0.019	0.038	-0.085	0.017	0.445	0.12	0.000576	0.489	0.626413	0.260169	0.00184833	0.70647	Pyrimidine Metabolism, Uracil containing	Nucleotide

## Sheet: SI table S4
table S4: Correlation of Classical / NonClassical monocyte fractions with 1150 metabolites in MGBB-ABC cohort (n=1653)
Classical/NonClassical	Metabolite_Name	SCC	P_value	FDR
ClassicalMonocytes	(12 or 13)-methylmyristate (a15:0 or i15:0)	-0.084	0.000589	0.00422219
ClassicalMonocytes	(14 or 15)-methylpalmitate (a17:0 or i17:0)	-0.107	1.36e-05	0.000185923
ClassicalMonocytes	(16 or 17)-methylstearate (a19:0 or i19:0)	-0.105	2.11e-05	0.000265377
ClassicalMonocytes	(2 or 3)-decenoate (10:1n7 or n8)	-0.079	0.00129	0.00803019
ClassicalMonocytes	(2-butoxyethoxy)acetic acid	-0.005	0.845	0.916662
ClassicalMonocytes	(2,4 or 2,5)-dimethylphenol sulfate	0.009	0.726	0.841979
ClassicalMonocytes	(N(1) + N(8))-acetylspermidine	0.061	0.0142	0.053541
ClassicalMonocytes	(R)-3-hydroxybutyrylcarnitine	-0.01	0.689	0.817008
ClassicalMonocytes	(S)-3-hydroxybutyrylcarnitine	0.007	0.786	0.879505
ClassicalMonocytes	1-(1-enyl-oleoyl)-GPE (P-18:1)*	0.032	0.206	0.377141
ClassicalMonocytes	1-(1-enyl-palmitoyl)-2-arachidonoyl-GPC (P-16:0/20:4)*	0.042	0.0887	0.208944
ClassicalMonocytes	1-(1-enyl-palmitoyl)-2-arachidonoyl-GPE (P-16:0/20:4)*	0.009	0.719	0.836995
ClassicalMonocytes	1-(1-enyl-palmitoyl)-2-docosahexaenoyl-GPC (P-16:0/22:6)*	0.046	0.0646	0.166204
ClassicalMonocytes	1-(1-enyl-palmitoyl)-2-docosahexaenoyl-GPE (P-16:0/22:6)*	0.034	0.166	0.326458
ClassicalMonocytes	1-(1-enyl-palmitoyl)-2-linoleoyl-GPC (P-16:0/18:2)*	0.05	0.0413	0.119772
ClassicalMonocytes	1-(1-enyl-palmitoyl)-2-linoleoyl-GPE (P-16:0/18:2)*	0.024	0.328	0.514513
ClassicalMonocytes	1-(1-enyl-palmitoyl)-2-oleoyl-GPC (P-16:0/18:1)*	0.048	0.0516	0.140804
ClassicalMonocytes	1-(1-enyl-palmitoyl)-2-oleoyl-GPE (P-16:0/18:1)*	0.042	0.092	0.214658
ClassicalMonocytes	1-(1-enyl-palmitoyl)-2-palmitoleoyl-GPC (P-16:0/16:1)*	0	0.989	0.993967
ClassicalMonocytes	1-(1-enyl-palmitoyl)-2-palmitoyl-GPC (P-16:0/16:0)*	0.001	0.965	0.982171
ClassicalMonocytes	1-(1-enyl-palmitoyl)-GPC (P-16:0)*	0.088	0.000351	0.00274738
ClassicalMonocytes	1-(1-enyl-palmitoyl)-GPE (P-16:0)*	0.04	0.105	0.236358
ClassicalMonocytes	1-(1-enyl-stearoyl)-2-arachidonoyl-GPE (P-18:0/20:4)*	0.032	0.194	0.362485
ClassicalMonocytes	1-(1-enyl-stearoyl)-2-docosahexaenoyl-GPC (P-18:0/22:6)*	0.05	0.0438	0.125076
ClassicalMonocytes	1-(1-enyl-stearoyl)-2-docosahexaenoyl-GPE (P-18:0/22:6)*	0.039	0.113	0.249005
ClassicalMonocytes	1-(1-enyl-stearoyl)-2-linoleoyl-GPE (P-18:0/18:2)*	0.009	0.73	0.845222
ClassicalMonocytes	1-(1-enyl-stearoyl)-2-oleoyl-GPE (P-18:0/18:1)	0.062	0.0117	0.0458716
ClassicalMonocytes	1-(1-enyl-stearoyl)-GPE (P-18:0)*	0.051	0.0392	0.115621
ClassicalMonocytes	1-adrenoyl-GPC (22:4)*	-0.008	0.748	0.856706
ClassicalMonocytes	1-arachidonoyl-GPC (20:4n6)*	0.033	0.183	0.347826
ClassicalMonocytes	1-arachidonoyl-GPE (20:4n6)*	-0.034	0.167	0.326745
ClassicalMonocytes	1-arachidonoyl-GPI (20:4)*	0.021	0.384	0.57145
ClassicalMonocytes	1-arachidonylglycerol (20:4)	0.03	0.217	0.390189
ClassicalMonocytes	1-arachidoyl-2-arachidonoyl-GPC (20:0/20:4)*	0.041	0.1	0.228054
ClassicalMonocytes	1-arachidoyl-GPC (20:0)	0.054	0.0295	0.0933284
ClassicalMonocytes	1-dihomo-linolenoyl-GPC (20:3n3 or 6)*	-0.006	0.818	0.899667
ClassicalMonocytes	1-dihomo-linolenoyl-GPE (20:3n3 or 6)*	-0.054	0.0277	0.0889339
ClassicalMonocytes	1-dihomo-linolenylglycerol (20:3)	0.002	0.941	0.969259
ClassicalMonocytes	1-dihomo-linoleoyl-GPC (20:2)*	0.02	0.426	0.608909
ClassicalMonocytes	1-docosahexaenoyl-GPC (22:6)*	0.032	0.194	0.362078
ClassicalMonocytes	1-docosahexaenoyl-GPE (22:6)*	-0.016	0.516	0.686713
ClassicalMonocytes	1-docosahexaenoylglycerol (22:6)	0.047	0.0579	0.15382
ClassicalMonocytes	1-eicosapentaenoyl-GPC (20:5)*	0.035	0.155	0.310479
ClassicalMonocytes	1-eicosapentaenoyl-GPE (20:5)*	0.025	0.318	0.503844
ClassicalMonocytes	1-eicosenoyl-GPC (20:1)*	0.09	0.000258	0.00212945
ClassicalMonocytes	1-eicosenoyl-GPE (20:1)*	-0.009	0.71	0.830516
ClassicalMonocytes	1-erucoyl-GPC (22:1)*	0.044	0.0716	0.179434
ClassicalMonocytes	1-hydroxy-2-naphthalenecarboxylate	-0.052	0.0356	0.10762
ClassicalMonocytes	1-lignoceroyl-GPC (24:0)	0.063	0.0113	0.0447079
ClassicalMonocytes	1-linolenoyl-GPC (18:3)*	0.001	0.964	0.981915
ClassicalMonocytes	1-linolenoyl-GPE (18:3)*	-0.037	0.132	0.276932
ClassicalMonocytes	1-linolenoylglycerol (18:3)	0.029	0.241	0.418634
ClassicalMonocytes	1-linoleoyl-2-arachidonoyl-GPC (18:2/20:4n6)*	0.004	0.86	0.925288
ClassicalMonocytes	1-linoleoyl-2-arachidonoyl-GPE (18:2/20:4)*	-0.004	0.87	0.93086
ClassicalMonocytes	1-linoleoyl-2-linolenoyl-GPC (18:2/18:3)*	0.013	0.599	0.751105
ClassicalMonocytes	1-linoleoyl-GPA (18:2)*	0.073	0.00315	0.0163898
ClassicalMonocytes	1-linoleoyl-GPC (18:2)	0.016	0.515	0.685701
ClassicalMonocytes	1-linoleoyl-GPE (18:2)*	-0.031	0.208	0.379877
ClassicalMonocytes	1-linoleoyl-GPG (18:2)*	-0.002	0.937	0.967088
ClassicalMonocytes	1-linoleoyl-GPI (18:2)*	0.03	0.221	0.395305
ClassicalMonocytes	1-linoleoylglycerol (18:2)	0.035	0.155	0.3115
ClassicalMonocytes	1-margaroyl-2-arachidonoyl-GPC (17:0/20:4)*	0.041	0.0983	0.225382
ClassicalMonocytes	1-margaroyl-2-linoleoyl-GPC (17:0/18:2)*	0.001	0.962	0.980387
ClassicalMonocytes	1-margaroyl-2-oleoyl-GPC (17:0/18:1)*	0.026	0.292	0.478456
ClassicalMonocytes	1-margaroyl-GPE (17:0)*	0.037	0.132	0.277305
ClassicalMonocytes	1-methyl-4-imidazoleacetate	0.019	0.438	0.62034
ClassicalMonocytes	1-methyl-5-imidazoleacetate	-0.019	0.449	0.629113
ClassicalMonocytes	1-methyl-5-imidazolelactate	-0.006	0.803	0.891346
ClassicalMonocytes	1-methylguanidine	-0.024	0.328	0.514422
ClassicalMonocytes	1-methylhistidine	0.036	0.149	0.302937
ClassicalMonocytes	1-methylnicotinamide	0.05	0.0439	0.125204
ClassicalMonocytes	1-methylurate	-0.015	0.535	0.701975
ClassicalMonocytes	1-methylxanthine	-0.014	0.572	0.730212
ClassicalMonocytes	1-myristoyl-2-arachidonoyl-GPC (14:0/20:4)*	-0.067	0.00672	0.0299902
ClassicalMonocytes	1-myristoyl-2-palmitoyl-GPC (14:0/16:0)	-0.038	0.128	0.27143
ClassicalMonocytes	1-myristoyl-GPC (14:0)	-0.033	0.179	0.34178
ClassicalMonocytes	1-myristoylglycerol (14:0)	0.061	0.0139	0.0524511
ClassicalMonocytes	1-nervonoyl-GPC (24:1n9)*	0.026	0.284	0.469602
ClassicalMonocytes	1-nonadecanoyl-GPC (19:0)	0.077	0.00197	0.011188
ClassicalMonocytes	1-oleoyl-2-arachidonoyl-GPE (18:1/20:4)*	-0.004	0.882	0.936936
ClassicalMonocytes	1-oleoyl-2-docosahexaenoyl-GPC (18:1/22:6)*	0.033	0.183	0.347863
ClassicalMonocytes	1-oleoyl-2-docosahexaenoyl-GPE (18:1/22:6)*	0.04	0.104	0.233819
ClassicalMonocytes	1-oleoyl-2-linoleoyl-GPE (18:1/18:2)*	-0.005	0.852	0.920574
ClassicalMonocytes	1-oleoyl-GPC (18:1)	0.037	0.133	0.278565
ClassicalMonocytes	1-oleoyl-GPE (18:1)	0.026	0.292	0.478306
ClassicalMonocytes	1-oleoyl-GPG (18:1)*	0.057	0.0206	0.0709115
ClassicalMonocytes	1-oleoyl-GPI (18:1)	0.107	1.52e-05	0.000201532
ClassicalMonocytes	1-oleoylglycerol (18:1)	0.003	0.89	0.940403
ClassicalMonocytes	1-palmitoleoyl-2-linolenoyl-GPC (16:1/18:3)*	-0.06	0.014	0.0529286
ClassicalMonocytes	1-palmitoleoyl-GPC (16:1)*	-0.032	0.199	0.368591
ClassicalMonocytes	1-palmitoleoyl-GPE (16:1)*	-0.05	0.0408	0.118846
ClassicalMonocytes	1-palmitoleoyl-GPI (16:1)*	0.032	0.187	0.352833
ClassicalMonocytes	1-palmitoleoylglycerol (16:1)*	0.023	0.346	0.533601
ClassicalMonocytes	1-palmitoyl-2-(hydroxylinoleoyl)-GPC (16:0/18:2(OH))*	-0.036	0.143	0.294608
ClassicalMonocytes	1-palmitoyl-2-arachidonoyl-GPC (16:0/20:4n6)	-0.018	0.474	0.651779
ClassicalMonocytes	1-palmitoyl-2-arachidonoyl-GPE (16:0/20:4)*	-0.005	0.826	0.90503
ClassicalMonocytes	1-palmitoyl-2-arachidonoyl-GPI (16:0/20:4)*	-0.023	0.364	0.552542
ClassicalMonocytes	1-palmitoyl-2-dihomo-linolenoyl-GPC (16:0/20:3n3 or 6)*	-0.037	0.132	0.277362
ClassicalMonocytes	1-palmitoyl-2-docosahexaenoyl-GPC (16:0/22:6)	0.027	0.275	0.459226
ClassicalMonocytes	1-palmitoyl-2-docosahexaenoyl-GPE (16:0/22:6)*	0.035	0.155	0.311554
ClassicalMonocytes	1-palmitoyl-2-eicosapentaenoyl-GPC (16:0/20:5)*	0.03	0.225	0.399951
ClassicalMonocytes	1-palmitoyl-2-eicosapentaenoyl-GPE (16:0/20:5)*	0.033	0.181	0.345183
ClassicalMonocytes	1-palmitoyl-2-gamma-linolenoyl-GPC (16:0/18:3n6)*	0.012	0.624	0.769628
ClassicalMonocytes	1-palmitoyl-2-linoleoyl-GPC (16:0/18:2)	-0.047	0.0592	0.15625
ClassicalMonocytes	1-palmitoyl-2-linoleoyl-GPE (16:0/18:2)	-0.028	0.262	0.443036
ClassicalMonocytes	1-palmitoyl-2-linoleoyl-GPI (16:0/18:2)	-0.007	0.787	0.880558
ClassicalMonocytes	1-palmitoyl-2-oleoyl-GPC (16:0/18:1)	-0.004	0.866	0.9282
ClassicalMonocytes	1-palmitoyl-2-oleoyl-GPE (16:0/18:1)	0.002	0.944	0.970302
ClassicalMonocytes	1-palmitoyl-2-oleoyl-GPI (16:0/18:1)*	0.019	0.437	0.619501
ClassicalMonocytes	1-palmitoyl-2-palmitoleoyl-GPC (16:0/16:1)*	-0.056	0.0241	0.0796546
ClassicalMonocytes	1-palmitoyl-2-palmitoleoyl-GPE (16:0/16:1)*	-0.04	0.108	0.240147
ClassicalMonocytes	1-palmitoyl-2-pentadecanoyl-GPC (16:0/15:0)*	-0.028	0.259	0.439968
ClassicalMonocytes	1-palmitoyl-2-stearoyl-GPC (16:0/18:0)	0.019	0.434	0.616387
ClassicalMonocytes	1-palmitoyl-2-stearoyl-GPE (16:0/18:0)*	-0.012	0.617	0.765393
ClassicalMonocytes	1-palmitoyl-GPC (16:0)	0.03	0.221	0.395462
ClassicalMonocytes	1-palmitoyl-GPE (16:0)	0.031	0.21	0.381771
ClassicalMonocytes	1-palmitoyl-GPG (16:0)*	0.027	0.27	0.453275
ClassicalMonocytes	1-palmitoyl-GPI (16:0)	0.063	0.0125	0.0486183
ClassicalMonocytes	1-palmitoylglycerol (16:0)	-0.007	0.764	0.866749
ClassicalMonocytes	1-palmityl-2-linoleoyl-GPC (O-16:0/18:2)*	0.012	0.635	0.778343
ClassicalMonocytes	1-palmityl-2-palmitoyl-GPC (O-16:0/16:0)*	-0.05	0.0408	0.118846
ClassicalMonocytes	1-palmityl-2-stearoyl-GPC (O-16:0/18:0)*	-0.038	0.12	0.260047
ClassicalMonocytes	1-palmityl-GPC (O-16:0)	0.048	0.0542	0.146324
ClassicalMonocytes	1-palmityl-GPE (O-16:0)*	0.048	0.0545	0.146746
ClassicalMonocytes	1-pentadecanoyl-2-arachidonoyl-GPC (15:0/20:4)*	-0.035	0.151	0.305526
ClassicalMonocytes	1-pentadecanoyl-2-docosahexaenoyl-GPC (15:0/22:6)*	-0.002	0.926	0.961201
ClassicalMonocytes	1-pentadecanoyl-2-linoleoyl-GPC (15:0/18:2)*	-0.061	0.0137	0.052062
ClassicalMonocytes	1-pentadecanoyl-GPC (15:0)*	0	0.997	0.99827
ClassicalMonocytes	1-ribosyl-imidazoleacetate*	0.044	0.0766	0.188528
ClassicalMonocytes	1-stearoyl-2-(hydroxylinoleoyl)-GPC (18:0/18:2(OH))*	-0.042	0.0853	0.203366
ClassicalMonocytes	1-stearoyl-2-adrenoyl-GPC (18:0/22:4)*	-0.025	0.311	0.497029
ClassicalMonocytes	1-stearoyl-2-arachidonoyl-GPC (18:0/20:4)	0.01	0.696	0.822105
ClassicalMonocytes	1-stearoyl-2-arachidonoyl-GPE (18:0/20:4)	0.001	0.972	0.986104
ClassicalMonocytes	1-stearoyl-2-arachidonoyl-GPI (18:0/20:4)	0.005	0.839	0.912943
ClassicalMonocytes	1-stearoyl-2-arachidonoyl-GPS (18:0/20:4)	-0.031	0.212	0.384633
ClassicalMonocytes	1-stearoyl-2-dihomo-linolenoyl-GPC (18:0/20:3n3 or 6)*	-0.015	0.534	0.700873
ClassicalMonocytes	1-stearoyl-2-dihomo-linolenoyl-GPE (18:0/20:3n3 or 6)*	0	0.999	0.99933
ClassicalMonocytes	1-stearoyl-2-docosahexaenoyl-GPC (18:0/22:6)	0.045	0.0674	0.171831
ClassicalMonocytes	1-stearoyl-2-docosahexaenoyl-GPE (18:0/22:6)*	0.03	0.226	0.401883
ClassicalMonocytes	1-stearoyl-2-docosahexaenoyl-GPI (18:0/22:6)*	0.024	0.323	0.509638
ClassicalMonocytes	1-stearoyl-2-docosapentaenoyl-GPC (18:0/22:5n3)*	0.031	0.215	0.388787
ClassicalMonocytes	1-stearoyl-2-docosapentaenoyl-GPC (18:0/22:5n6)*	-0.039	0.114	0.250153
ClassicalMonocytes	1-stearoyl-2-linoleoyl-GPC (18:0/18:2)*	0.01	0.683	0.812943
ClassicalMonocytes	1-stearoyl-2-linoleoyl-GPE (18:0/18:2)*	0.007	0.791	0.883179
ClassicalMonocytes	1-stearoyl-2-linoleoyl-GPI (18:0/18:2)	0.001	0.964	0.981919
ClassicalMonocytes	1-stearoyl-2-meadoyl-GPC (18:0/20:3n9)*	0.059	0.0172	0.0618936
ClassicalMonocytes	1-stearoyl-2-oleoyl-GPC (18:0/18:1)	0.039	0.117	0.254375
ClassicalMonocytes	1-stearoyl-2-oleoyl-GPE (18:0/18:1)	0.038	0.123	0.263929
ClassicalMonocytes	1-stearoyl-2-oleoyl-GPI (18:0/18:1)*	0.069	0.00661	0.0296334
ClassicalMonocytes	1-stearoyl-2-oleoyl-GPS (18:0/18:1)	-0.058	0.0183	0.0649052
ClassicalMonocytes	1-stearoyl-GPC (18:0)	0.061	0.0132	0.0505013
ClassicalMonocytes	1-stearoyl-GPE (18:0)	0.025	0.315	0.500972
ClassicalMonocytes	1-stearoyl-GPG (18:0)	0.007	0.784	0.878584
ClassicalMonocytes	1-stearoyl-GPI (18:0)	0.099	5.67e-05	0.000611088
ClassicalMonocytes	1-stearyl-2-arachidonoyl-GPC (O-18:0/20:4)*	-0.04	0.103	0.232093
ClassicalMonocytes	1-stearyl-GPC (O-18:0)*	0.008	0.733	0.847132
ClassicalMonocytes	1,2-dilinoleoyl-GPC (18:2/18:2)	0.009	0.704	0.827198
ClassicalMonocytes	1,2-dilinoleoyl-GPE (18:2/18:2)*	0.009	0.723	0.840059
ClassicalMonocytes	1,2-dipalmitoyl-GPC (16:0/16:0)	-0.028	0.258	0.43923
ClassicalMonocytes	1,2-dipalmitoyl-GPE (16:0/16:0)*	-0.025	0.31	0.496636
ClassicalMonocytes	1,2,3-benzenetriol sulfate (1)	-0.012	0.637	0.77914
ClassicalMonocytes	1,2,3-benzenetriol sulfate (2)	-0.037	0.142	0.292888
ClassicalMonocytes	1,3-dimethylurate	-0.023	0.343	0.530628
ClassicalMonocytes	1,3,7-trimethylurate	-0.022	0.366	0.553556
ClassicalMonocytes	1,5-anhydroglucitol (1,5-AG)	0.024	0.33	0.516782
ClassicalMonocytes	1,6-anhydroglucose	0.021	0.404	0.589193
ClassicalMonocytes	1,7-dimethylurate	-0.043	0.0844	0.201858
ClassicalMonocytes	10-heptadecenoate (17:1n7)	-0.107	1.39e-05	0.000188149
ClassicalMonocytes	10-nonadecenoate (19:1n9)	-0.12	1.03e-06	2.09246e-05
ClassicalMonocytes	10-undecenoate (11:1n1)	-0.017	0.482	0.658706
ClassicalMonocytes	11-ketoetiocholanolone glucuronide	0.07	0.00454	0.0219743
ClassicalMonocytes	11beta-hydroxyandrosterone glucuronide	0.069	0.00491	0.0233449
ClassicalMonocytes	11beta-hydroxyetiocholanolone glucuronide*	0.083	0.000718	0.00498411
ClassicalMonocytes	12-HETE	-0.069	0.00509	0.0240088
ClassicalMonocytes	12,13-DiHOME	0.025	0.322	0.508074
ClassicalMonocytes	13-HODE + 9-HODE	-0.046	0.0606	0.159235
ClassicalMonocytes	15-HETE	-0.04	0.107	0.239169
ClassicalMonocytes	16-hydroxypalmitate	-0.102	3.18e-05	0.000376334
ClassicalMonocytes	16alpha-hydroxy DHEA 3-sulfate	0.07	0.0053	0.0248563
ClassicalMonocytes	17alpha-hydroxypregnanolone glucuronide	0.031	0.21	0.381533
ClassicalMonocytes	17alpha-hydroxypregnenolone 3-sulfate	0.076	0.00207	0.0116591
ClassicalMonocytes	1H-indole-7-acetic acid	0.034	0.168	0.328598
ClassicalMonocytes	2-acetamidophenol sulfate	0.062	0.0116	0.045821
ClassicalMonocytes	2-aminoadipate	-0.018	0.47	0.648752
ClassicalMonocytes	2-aminobutyrate	0.001	0.961	0.980301
ClassicalMonocytes	2-aminoheptanoate	0.065	0.00797	0.0343614
ClassicalMonocytes	2-aminooctanoate	0.068	0.00574	0.0264226
ClassicalMonocytes	2-aminophenol sulfate	0.041	0.0992	0.22691
ClassicalMonocytes	2-arachidonoylglycerol (20:4)	0.038	0.127	0.270604
ClassicalMonocytes	2-butenoylglycine	-0.009	0.723	0.840059
ClassicalMonocytes	2-ethylphenylsulfate	0.014	0.567	0.72643
ClassicalMonocytes	2-hydroxy-3-methylvalerate	0.036	0.145	0.296757
ClassicalMonocytes	2-hydroxy-4-(methylthio)butanoic acid	0.019	0.44	0.62154
ClassicalMonocytes	2-hydroxyacetaminophen sulfate*	0.022	0.363	0.551059
ClassicalMonocytes	2-hydroxyadipate	-0.028	0.26	0.441344
ClassicalMonocytes	2-hydroxyarachidate*	-0.032	0.198	0.366486
ClassicalMonocytes	2-hydroxybehenate	-0.074	0.00252	0.0136715
ClassicalMonocytes	2-hydroxybutyrate/2-hydroxyisobutyrate	-0.083	0.000721	0.00499392
ClassicalMonocytes	2-hydroxydecanoate	0.056	0.0226	0.0761082
ClassicalMonocytes	2-hydroxyfluorene sulfate	0.001	0.983	0.990863
ClassicalMonocytes	2-hydroxyglutarate	0.03	0.228	0.403368
ClassicalMonocytes	2-hydroxyhippurate (salicylurate)	0.009	0.716	0.835098
ClassicalMonocytes	2-hydroxylaurate	0.061	0.0133	0.0507553
ClassicalMonocytes	2-hydroxynervonate*	-0.084	0.000608	0.00433533
ClassicalMonocytes	2-hydroxyoctanoate	0.044	0.0752	0.186141
ClassicalMonocytes	2-hydroxypalmitate	0.01	0.687	0.815009
ClassicalMonocytes	2-hydroxyphenylacetate	0.021	0.407	0.592438
ClassicalMonocytes	2-hydroxyphytanate*	0.032	0.198	0.366561
ClassicalMonocytes	2-hydroxysebacate	0.048	0.0527	0.143115
ClassicalMonocytes	2-hydroxystearate	0.002	0.936	0.966506
ClassicalMonocytes	2-isopropylmalate	0.027	0.28	0.465194
ClassicalMonocytes	2-keto-3-deoxy-gluconate	0.012	0.632	0.776046
ClassicalMonocytes	2-ketocaprylate	0.039	0.118	0.256187
ClassicalMonocytes	2-linoleoylglycerol (18:2)	0.06	0.0143	0.0535848
ClassicalMonocytes	2-methoxyacetaminophen glucuronide*	-0.005	0.846	0.917184
ClassicalMonocytes	2-methoxyacetaminophen sulfate*	0.008	0.738	0.850888
ClassicalMonocytes	2-methoxyhydroquinone sulfate (1)	0.018	0.467	0.645501
ClassicalMonocytes	2-methoxyhydroquinone sulfate (2)	0.025	0.311	0.497209
ClassicalMonocytes	2-methoxyresorcinol sulfate	0.017	0.496	0.669567
ClassicalMonocytes	2-methylbutyrylcarnitine (C5)	0.033	0.182	0.345906
ClassicalMonocytes	2-methylbutyrylglycine	0.011	0.65	0.788379
ClassicalMonocytes	2-methylcitrate/homocitrate	0.038	0.124	0.265629
ClassicalMonocytes	2-methylserine	0.027	0.269	0.452024
ClassicalMonocytes	2-myristoyl-GPC (14:0)*	-0.024	0.341	0.529196
ClassicalMonocytes	2-naphthol sulfate	0.017	0.505	0.67775
ClassicalMonocytes	2-O-methylascorbic acid	-0.012	0.636	0.778413
ClassicalMonocytes	2-oleoylglycerol (18:1)	0.051	0.0368	0.109955
ClassicalMonocytes	2-oxindole-3-acetate	0.013	0.594	0.747155
ClassicalMonocytes	2-oxoarginine*	0.052	0.034	0.103752
ClassicalMonocytes	2-palmitoleoyl-GPC (16:1)*	-0.009	0.709	0.830084
ClassicalMonocytes	2-palmitoyl-GPC (16:0)*	0.024	0.34	0.527965
ClassicalMonocytes	2-piperidinone	0.014	0.565	0.724945
ClassicalMonocytes	2-pyrrolidinone	0.016	0.526	0.6958
ClassicalMonocytes	2-stearoyl-GPE (18:0)*	0.029	0.244	0.421906
ClassicalMonocytes	2-stearoyl-GPI (18:0)*	0.109	9.82e-06	0.000139156
ClassicalMonocytes	2,2'-methylenebis(6-tert-butyl-p-cresol)	0.034	0.176	0.338629
ClassicalMonocytes	2,3-dihydroxy-2-methylbutyrate	0.073	0.0029	0.0153731
ClassicalMonocytes	2,3-dihydroxy-5-methylthio-4-pentenoate (DMTPA)*	-0.019	0.453	0.633148
ClassicalMonocytes	2,3-dihydroxyisovalerate	0.072	0.00325	0.0167974
ClassicalMonocytes	2,3-dihydroxypyridine	-0.015	0.53	0.69854
ClassicalMonocytes	2,4-di-tert-butylphenol	0.022	0.37	0.557097
ClassicalMonocytes	2,6-dihydroxybenzoic acid	0.073	0.00297	0.0156631
ClassicalMonocytes	2,8-quinolinediol sulfate	-0.026	0.293	0.478865
ClassicalMonocytes	2'-deoxyuridine	-0.024	0.342	0.530534
ClassicalMonocytes	2'-O-methylcytidine	0.09	0.00032	0.00254547
ClassicalMonocytes	2'-O-methyluridine	0.032	0.194	0.361865
ClassicalMonocytes	21-hydroxypregnenolone disulfate	0.035	0.16	0.318146
ClassicalMonocytes	21-hydroxypregnenolone monosulfate (1)	0.029	0.241	0.418231
ClassicalMonocytes	2R,3R-dihydroxybutyrate	0.003	0.896	0.943812
ClassicalMonocytes	2S,3R-dihydroxybutyrate	0.023	0.341	0.529196
ClassicalMonocytes	3-(3-amino-3-carboxypropyl)uridine*	-0.012	0.622	0.767838
ClassicalMonocytes	3-(3-hydroxyphenyl)propionate	0.008	0.747	0.855597
ClassicalMonocytes	3-(3-hydroxyphenyl)propionate sulfate	0.033	0.173	0.334738
ClassicalMonocytes	3-(4-hydroxyphenyl)lactate	0.022	0.383	0.570335
ClassicalMonocytes	3-(4-hydroxyphenyl)propionate	-0.008	0.757	0.861187
ClassicalMonocytes	3-(methylthio)acetaminophen sulfate*	0.008	0.745	0.854933
ClassicalMonocytes	3-(N-acetyl-cystein-S-yl) acetaminophen	0.008	0.753	0.858776
ClassicalMonocytes	3-acetylphenol sulfate	0.029	0.233	0.409284
ClassicalMonocytes	3-amino-2-piperidone	0.013	0.596	0.749036
ClassicalMonocytes	3-aminoisobutyrate	0.03	0.228	0.403319
ClassicalMonocytes	3-bromo-5-chloro-2,6-dihydroxybenzoic acid*	0.035	0.162	0.320846
ClassicalMonocytes	3-carboxy-4-methyl-5-pentyl-2-furanpropionate (3-CMPFP)**	0	0.996	0.997703
ClassicalMonocytes	3-carboxy-4-methyl-5-propyl-2-furanpropanoate (CMPF)	0.053	0.0307	0.0959739
ClassicalMonocytes	3-decenoylcarnitine	0.032	0.192	0.360263
ClassicalMonocytes	3-ethylcatechol sulfate (1)	0.015	0.533	0.700596
ClassicalMonocytes	3-ethylcatechol sulfate (2)	0.004	0.883	0.937324
ClassicalMonocytes	3-formylindole	0.023	0.357	0.545026
ClassicalMonocytes	3-hydroxy-2-ethylpropionate	-0.013	0.597	0.749855
ClassicalMonocytes	3-hydroxy-2-methylpyridine sulfate	0.008	0.731	0.845776
ClassicalMonocytes	3-hydroxy-3-methylglutarate	-0.004	0.877	0.934061
ClassicalMonocytes	3-hydroxyadipate	-0.033	0.179	0.341883
ClassicalMonocytes	3-hydroxybutyrate (BHBA)	-0.053	0.033	0.101446
ClassicalMonocytes	3-hydroxybutyroylglycine**	-0.021	0.404	0.589205
ClassicalMonocytes	3-hydroxydecanoate	-0.077	0.00193	0.011048
ClassicalMonocytes	3-hydroxydecanoylcarnitine	-0.036	0.141	0.29084
ClassicalMonocytes	3-hydroxydodecanedioate*	-0.089	0.000314	0.00250354
ClassicalMonocytes	3-hydroxyhexanoate	-0.025	0.311	0.497619
ClassicalMonocytes	3-hydroxyhexanoylcarnitine (1)	-0.015	0.539	0.705306
ClassicalMonocytes	3-hydroxyhippurate	0.018	0.468	0.646898
ClassicalMonocytes	3-hydroxyhippurate sulfate	0.003	0.914	0.954695
ClassicalMonocytes	3-hydroxyindolin-2-one sulfate	0.034	0.172	0.333056
ClassicalMonocytes	3-hydroxyisobutyrate	-0.026	0.295	0.480518
ClassicalMonocytes	3-hydroxylaurate	-0.08	0.00123	0.00773975
ClassicalMonocytes	3-hydroxymyristate	-0.087	0.000445	0.00334293
ClassicalMonocytes	3-hydroxyoctanoate	-0.034	0.176	0.338222
ClassicalMonocytes	3-hydroxyoctanoylcarnitine (1)	-0.029	0.234	0.41053
ClassicalMonocytes	3-hydroxyoctanoylcarnitine (2)	-0.038	0.129	0.272465
ClassicalMonocytes	3-hydroxyoleate*	-0.056	0.0257	0.0838291
ClassicalMonocytes	3-hydroxyoleoylcarnitine	-0.025	0.318	0.503708
ClassicalMonocytes	3-hydroxyphenylacetoylglutamine	0.038	0.126	0.268553
ClassicalMonocytes	3-hydroxypyridine glucuronide	0.004	0.875	0.933187
ClassicalMonocytes	3-hydroxypyridine sulfate	0.013	0.593	0.746955
ClassicalMonocytes	3-hydroxysebacate	-0.058	0.0187	0.0658248
ClassicalMonocytes	3-hydroxystachydrine*	-0.011	0.651	0.789183
ClassicalMonocytes	3-hydroxystearate	-0.006	0.818	0.899462
ClassicalMonocytes	3-indoleglyoxylic acid	0.042	0.0848	0.202612
ClassicalMonocytes	3-indoxyl sulfate	0.068	0.0061	0.0277406
ClassicalMonocytes	3-methoxycatechol sulfate (1)	0.006	0.799	0.88863
ClassicalMonocytes	3-methoxycatechol sulfate (2)	0.017	0.496	0.670265
ClassicalMonocytes	3-methoxytyramine sulfate	0.039	0.115	0.251021
ClassicalMonocytes	3-methoxytyrosine	0.029	0.238	0.414586
ClassicalMonocytes	3-methyl catechol sulfate (1)	0.007	0.789	0.881658
ClassicalMonocytes	3-methyl catechol sulfate (2)	0.025	0.318	0.503963
ClassicalMonocytes	3-methyl-2-oxobutyrate	-0.075	0.00236	0.0129853
ClassicalMonocytes	3-methyl-2-oxovalerate	-0.056	0.0233	0.0776314
ClassicalMonocytes	3-methyladipate	0.015	0.551	0.714286
ClassicalMonocytes	3-methylcrotonylglycine	0.028	0.259	0.440312
ClassicalMonocytes	3-methylcytidine	-0.024	0.334	0.521013
ClassicalMonocytes	3-methylglutaconate	-0.001	0.959	0.979195
ClassicalMonocytes	3-methylglutarylcarnitine (2)	-0.017	0.506	0.678131
ClassicalMonocytes	3-methylhistidine	0.011	0.659	0.794418
ClassicalMonocytes	3-methylxanthine	-0.021	0.401	0.586659
ClassicalMonocytes	3-phenylpropionate (hydrocinnamate)	0.094	0.000126	0.00118429
ClassicalMonocytes	3-phosphoglycerate	0.053	0.0304	0.0954603
ClassicalMonocytes	3-ureidopropionate	0.091	0.000203	0.00174166
ClassicalMonocytes	3,4-dihydroxybutyrate	0.026	0.297	0.483666
ClassicalMonocytes	3,5-dichloro-2,6-dihydroxybenzoic acid	0.008	0.754	0.860024
ClassicalMonocytes	3,7-dimethylurate	-0.052	0.0361	0.108532
ClassicalMonocytes	3beta-hydroxy-5-cholenoate	0.049	0.0475	0.13251
ClassicalMonocytes	3beta-hydroxy-5-cholestenoate	0	0.984	0.991717
ClassicalMonocytes	3beta,7alpha-dihydroxy-5-cholestenoate	0.003	0.918	0.956734
ClassicalMonocytes	4-acetamidobenzoate	0.032	0.202	0.371107
ClassicalMonocytes	4-acetamidobutanoate	-0.012	0.632	0.776046
ClassicalMonocytes	4-acetamidophenol	0.021	0.397	0.582555
ClassicalMonocytes	4-acetamidophenylglucuronide	0.009	0.728	0.843278
ClassicalMonocytes	4-acetaminophen sulfate	0.022	0.366	0.553623
ClassicalMonocytes	4-acetylcatechol sulfate (1)	0.006	0.798	0.887815
ClassicalMonocytes	4-acetylphenol sulfate	0.076	0.00196	0.0111804
ClassicalMonocytes	4-allylcatechol sulfate	0.09	0.000293	0.00236211
ClassicalMonocytes	4-allylphenol sulfate	0.061	0.0142	0.0535079
ClassicalMonocytes	4-chlorobenzoic acid	0.012	0.626	0.771344
ClassicalMonocytes	4-cholesten-3-one	-0.022	0.369	0.556909
ClassicalMonocytes	4-ethyl-2-methoxyphenol sulfate	0	0.993	0.996071
ClassicalMonocytes	4-ethylcatechol sulfate	0.026	0.293	0.478727
ClassicalMonocytes	4-ethylphenylsulfate	0.062	0.0118	0.0461751
ClassicalMonocytes	4-guanidinobutanoate	0.085	0.000744	0.00513551
ClassicalMonocytes	4-hydroxy-2-oxoglutaric acid	0.055	0.0272	0.0876246
ClassicalMonocytes	4-hydroxychlorothalonil	-0.021	0.406	0.591191
ClassicalMonocytes	4-hydroxycoumarin	0.03	0.23	0.405185
ClassicalMonocytes	4-hydroxyglutamate	0.013	0.587	0.741624
ClassicalMonocytes	4-hydroxyhippurate	0.015	0.535	0.701943
ClassicalMonocytes	4-hydroxyphenylacetate	0.022	0.366	0.553556
ClassicalMonocytes	4-hydroxyphenylacetoylcarnitine	0.03	0.231	0.40719
ClassicalMonocytes	4-hydroxyphenylacetylglutamine	0.014	0.584	0.739537
ClassicalMonocytes	4-hydroxyphenylpyruvate	-0.04	0.107	0.239767
ClassicalMonocytes	4-imidazoleacetate	0.061	0.0138	0.0522839
ClassicalMonocytes	4-methoxyphenol sulfate	0.067	0.00606	0.0275487
ClassicalMonocytes	4-methyl-2-oxopentanoate	-0.061	0.0141	0.0532528
ClassicalMonocytes	4-methylcatechol sulfate	0.066	0.00775	0.0336017
ClassicalMonocytes	4-methylguaiacol sulfate	0.056	0.0239	0.0790809
ClassicalMonocytes	4-methylhexanoylglutamine	-0.088	0.000349	0.00273631
ClassicalMonocytes	4-oxo-retinoic acid	0.058	0.0182	0.064511
ClassicalMonocytes	4-vinylcatechol sulfate	0.018	0.47	0.648341
ClassicalMonocytes	4-vinylguaiacol glucuronide	0.028	0.252	0.432243
ClassicalMonocytes	4-vinylguaiacol sulfate	0.03	0.226	0.401748
ClassicalMonocytes	4-vinylphenol sulfate	0.065	0.00818	0.0350701
ClassicalMonocytes	5-(galactosylhydroxy)-lysine	-0.02	0.428	0.610922
ClassicalMonocytes	5-acetylamino-6-amino-3-methyluracil	-0.01	0.677	0.807458
ClassicalMonocytes	5-acetylamino-6-formylamino-3-methyluracil	-0.006	0.798	0.888179
ClassicalMonocytes	5-dodecenoate (12:1n7)	-0.087	0.000441	0.00332611
ClassicalMonocytes	5-dodecenoylcarnitine (C12:1)	-0.077	0.00191	0.0109606
ClassicalMonocytes	5-hydroxy-2-methylpyridine sulfate	0.019	0.439	0.620788
ClassicalMonocytes	5-hydroxyhexanoate	0.082	0.000827	0.00556627
ClassicalMonocytes	5-hydroxyindole sulfate	0.051	0.0374	0.111369
ClassicalMonocytes	5-hydroxyindoleacetate	0.017	0.481	0.658203
ClassicalMonocytes	5-hydroxylysine	0.034	0.173	0.334656
ClassicalMonocytes	5-hydroxymethyl-2-furoic acid	0.035	0.16	0.317699
ClassicalMonocytes	5-hydroxymethyl-2-furoylcarnitine*	0.031	0.211	0.383359
ClassicalMonocytes	5-methylthioadenosine (MTA)	0.019	0.446	0.626968
ClassicalMonocytes	5-methyluridine (ribothymidine)	0.007	0.78	0.876405
ClassicalMonocytes	5-oxoproline	0.053	0.0308	0.0962175
ClassicalMonocytes	5,6-dihydrothymine	0.106	2.1e-05	0.000265125
ClassicalMonocytes	5,6-dihydrouracil	0.006	0.792	0.883745
ClassicalMonocytes	5,6-dihydrouridine	0.008	0.751	0.85789
ClassicalMonocytes	5alpha-androstan-3alpha,17alpha-diol monosulfate	0	0.985	0.992262
ClassicalMonocytes	5alpha-androstan-3alpha,17beta-diol 17-glucuronide	0.074	0.00259	0.0139938
ClassicalMonocytes	5alpha-androstan-3alpha,17beta-diol disulfate	0.028	0.25	0.429641
ClassicalMonocytes	5alpha-androstan-3alpha,17beta-diol monosulfate (1)	-0.011	0.647	0.786681
ClassicalMonocytes	5alpha-androstan-3alpha,17beta-diol monosulfate (2)	0.025	0.307	0.493963
ClassicalMonocytes	5alpha-androstan-3beta,17alpha-diol disulfate	0.037	0.128	0.271872
ClassicalMonocytes	5alpha-androstan-3beta,17beta-diol disulfate	0.023	0.364	0.552417
ClassicalMonocytes	5alpha-androstan-3beta,17beta-diol monosulfate (2)	0.007	0.775	0.87334
ClassicalMonocytes	5alpha-pregnan-3beta,20alpha-diol disulfate	0.038	0.129	0.272737
ClassicalMonocytes	5alpha-pregnan-3beta,20alpha-diol monosulfate (2)	0.011	0.654	0.79079
ClassicalMonocytes	5alpha-pregnan-3beta,20beta-diol monosulfate (1)	-0.009	0.724	0.840243
ClassicalMonocytes	5alpha-pregnan-diol disulfate	0.01	0.679	0.809404
ClassicalMonocytes	6-bromotryptophan	0.023	0.347	0.534284
ClassicalMonocytes	6-hydroxyindole sulfate	0.065	0.00856	0.0362145
ClassicalMonocytes	6-oxopiperidine-2-carboxylate	-0.012	0.64	0.781831
ClassicalMonocytes	7-dehydrocholesterol	0.016	0.507	0.678774
ClassicalMonocytes	7-hydroxyindole sulfate	0.074	0.00251	0.01362
ClassicalMonocytes	7-ketodeoxycholate	0.041	0.1	0.22834
ClassicalMonocytes	7-methylguanine	0.021	0.4	0.585053
ClassicalMonocytes	7-methylurate	-0.002	0.926	0.961298
ClassicalMonocytes	7-methylxanthine	-0.023	0.361	0.548925
ClassicalMonocytes	7alpha-hydroxy-3-oxo-4-cholestenoate (7-Hoca)	0.078	0.00171	0.0100135
ClassicalMonocytes	8-methoxykynurenate	-0.082	0.000915	0.00605131
ClassicalMonocytes	9-hydroxystearate	-0.091	0.000228	0.00192001
ClassicalMonocytes	9,10-DiHOME	0.04	0.114	0.250508
ClassicalMonocytes	acesulfame	0.01	0.684	0.813197
ClassicalMonocytes	acetoacetate	0.018	0.46	0.639625
ClassicalMonocytes	acetylcarnitine (C2)	-0.031	0.208	0.379873
ClassicalMonocytes	acisoga	0.07	0.00441	0.0214313
ClassicalMonocytes	aconitate [cis or trans]	0.039	0.119	0.257624
ClassicalMonocytes	adenine	0.021	0.396	0.581385
ClassicalMonocytes	adenosine	-0.058	0.0186	0.0656529
ClassicalMonocytes	adenosine 3',5'-cyclic monophosphate (cAMP)	0.002	0.931	0.964049
ClassicalMonocytes	adenosine 5'-monophosphate (AMP)	-0.04	0.11	0.243441
ClassicalMonocytes	adipate (C6-DC)	-0.021	0.404	0.589236
ClassicalMonocytes	adipoylcarnitine (C6-DC)	-0.011	0.647	0.786119
ClassicalMonocytes	adrenate (22:4n6)	-0.126	4.23e-07	9.66266e-06
ClassicalMonocytes	adrenoylcarnitine (C22:4)*	0.058	0.0184	0.0652502
ClassicalMonocytes	alanine	0.003	0.888	0.93989
ClassicalMonocytes	allantoin	0.069	0.00498	0.0236102
ClassicalMonocytes	alliin	0.019	0.43	0.611997
ClassicalMonocytes	allo-threonine	0.035	0.156	0.312198
ClassicalMonocytes	alpha-CEHC glucuronide*	0.022	0.377	0.563622
ClassicalMonocytes	alpha-CEHC sulfate	0.015	0.537	0.703153
ClassicalMonocytes	alpha-CMBHC glucuronide	0.043	0.084	0.201263
ClassicalMonocytes	alpha-hydroxyisocaproate	0.026	0.302	0.489163
ClassicalMonocytes	alpha-hydroxyisovalerate	0.037	0.14	0.290195
ClassicalMonocytes	alpha-ketobutyrate	-0.07	0.00582	0.026675
ClassicalMonocytes	alpha-ketoglutaramate*	0.046	0.063	0.163452
ClassicalMonocytes	alpha-ketoglutarate	0.032	0.201	0.370703
ClassicalMonocytes	alpha-tocopherol	0.007	0.785	0.879438
ClassicalMonocytes	andro steroid monosulfate C19H28O6S (1)*	0.06	0.0155	0.057159
ClassicalMonocytes	androstenediol (3alpha, 17alpha) monosulfate (2)	0.033	0.181	0.345838
ClassicalMonocytes	androstenediol (3alpha, 17alpha) monosulfate (3)	-0.009	0.729	0.844045
ClassicalMonocytes	androstenediol (3beta,17beta) disulfate (1)	0.03	0.222	0.397015
ClassicalMonocytes	androstenediol (3beta,17beta) disulfate (2)	0.024	0.334	0.521467
ClassicalMonocytes	androstenediol (3beta,17beta) monosulfate (1)	0.031	0.212	0.384633
ClassicalMonocytes	androstenediol (3beta,17beta) monosulfate (2)	0.007	0.782	0.877275
ClassicalMonocytes	androsterone glucuronide	0.034	0.169	0.329175
ClassicalMonocytes	androsterone sulfate	-0.008	0.748	0.856706
ClassicalMonocytes	anthranilate	0.091	0.000221	0.00187447
ClassicalMonocytes	arabinose	0.027	0.28	0.464895
ClassicalMonocytes	arabitol/xylitol	0.062	0.0126	0.0489162
ClassicalMonocytes	arabonate/xylonate	0.035	0.158	0.315528
ClassicalMonocytes	arachidate (20:0)	-0.081	0.0011	0.00703474
ClassicalMonocytes	arachidonate (20:4n6)	-0.077	0.00184	0.0106031
ClassicalMonocytes	arachidonoylcarnitine (C20:4)	0.041	0.0948	0.219415
ClassicalMonocytes	arachidonoylcholine	0.115	4.38e-06	7.08084e-05
ClassicalMonocytes	arachidoylcarnitine (C20)*	0.07	0.0046	0.0221738
ClassicalMonocytes	argininate*	0.023	0.354	0.541524
ClassicalMonocytes	arginine	0.017	0.492	0.667002
ClassicalMonocytes	ascorbic acid 2-sulfate	0.034	0.181	0.345594
ClassicalMonocytes	ascorbic acid 3-sulfate*	0.061	0.0128	0.0494433
ClassicalMonocytes	asparagine	0.068	0.00588	0.026882
ClassicalMonocytes	aspartate	0.012	0.616	0.764576
ClassicalMonocytes	azelate (C9-DC)	0.041	0.102	0.23081
ClassicalMonocytes	behenoyl dihydrosphingomyelin (d18:0/22:0)*	-0.035	0.151	0.305788
ClassicalMonocytes	behenoyl sphingomyelin (d18:1/22:0)*	-0.037	0.129	0.273324
ClassicalMonocytes	behenoylcarnitine (C22)*	0.019	0.432	0.614119
ClassicalMonocytes	benzoate	0.002	0.935	0.966067
ClassicalMonocytes	benzoylcarnitine*	0.05	0.0438	0.125153
ClassicalMonocytes	beta-alanine	0.005	0.854	0.922206
ClassicalMonocytes	beta-citrylglutamate	-0.006	0.803	0.891132
ClassicalMonocytes	beta-cryptoxanthin	0.021	0.395	0.58068
ClassicalMonocytes	beta-hydroxyisovalerate	0.034	0.166	0.325815
ClassicalMonocytes	beta-hydroxyisovaleroylcarnitine	0.025	0.32	0.505798
ClassicalMonocytes	betaine	0.053	0.0307	0.0960359
ClassicalMonocytes	bilirubin (E,E)*	0.034	0.171	0.332072
ClassicalMonocytes	bilirubin (E,Z or Z,E)*	0.037	0.138	0.286367
ClassicalMonocytes	bilirubin (Z,Z)	0.043	0.079	0.192476
ClassicalMonocytes	bilirubin degradation product, C16H18N2O5 (1)**	0.019	0.449	0.629479
ClassicalMonocytes	bilirubin degradation product, C16H18N2O5 (2)**	0.018	0.458	0.637497
ClassicalMonocytes	bilirubin degradation product, C16H18N2O5 (3)**	0.047	0.0623	0.162324
ClassicalMonocytes	bilirubin degradation product, C16H18N2O5 (4)**	0.028	0.267	0.449577
ClassicalMonocytes	bilirubin degradation product, C17H18N2O4 (1)**	0.023	0.352	0.539815
ClassicalMonocytes	bilirubin degradation product, C17H18N2O4 (2)**	0.025	0.307	0.494459
ClassicalMonocytes	bilirubin degradation product, C17H18N2O4 (3)**	0.029	0.234	0.410884
ClassicalMonocytes	bilirubin degradation product, C17H20N2O5 (1)**	0.022	0.37	0.557097
ClassicalMonocytes	bilirubin degradation product, C17H20N2O5 (2)**	0.027	0.266	0.448454
ClassicalMonocytes	biliverdin	0.031	0.214	0.386288
ClassicalMonocytes	branched chain 14:0 dicarboxylic acid**	0.066	0.00687	0.0305275
ClassicalMonocytes	branched-chain, straight-chain, or cyclopropyl 10:1 fatty acid (1)*	-0.062	0.0119	0.04669
ClassicalMonocytes	branched-chain, straight-chain, or cyclopropyl 10:1 fatty acid (2)*	0.018	0.463	0.642143
ClassicalMonocytes	branched-chain, straight-chain, or cyclopropyl 12:1 fatty acid*	-0.088	0.000373	0.0028883
ClassicalMonocytes	butyrate/isobutyrate (4:0)	-0.003	0.888	0.93989
ClassicalMonocytes	butyrylcarnitine (C4)	0.014	0.567	0.726335
ClassicalMonocytes	butyrylglycine	-0.039	0.109	0.242516
ClassicalMonocytes	C-glycosyltryptophan	-0.01	0.678	0.808524
ClassicalMonocytes	caffeic acid sulfate	0.034	0.173	0.334017
ClassicalMonocytes	caffeine	0.003	0.91	0.952148
ClassicalMonocytes	campesterol	0.028	0.251	0.430917
ClassicalMonocytes	caprate (10:0)	-0.074	0.0027	0.0144397
ClassicalMonocytes	caproate (6:0)	-0.009	0.718	0.83635
ClassicalMonocytes	caprylate (8:0)	-0.028	0.265	0.447589
ClassicalMonocytes	carboxyethyl-GABA	0.037	0.131	0.276012
ClassicalMonocytes	carboxyibuprofen	-0.024	0.334	0.521482
ClassicalMonocytes	carnitine	0.058	0.0201	0.0697454
ClassicalMonocytes	carnitine of C10H14O2 (5)*	-0.018	0.471	0.649181
ClassicalMonocytes	carotene diol (1)	0.024	0.323	0.509789
ClassicalMonocytes	carotene diol (2)	0.031	0.212	0.384264
ClassicalMonocytes	carotene diol (3)	0.037	0.128	0.271392
ClassicalMonocytes	catechol glucuronide	0.034	0.169	0.329501
ClassicalMonocytes	catechol sulfate	0.039	0.112	0.246691
ClassicalMonocytes	ceramide (d16:1/24:1, d18:1/22:1)*	-0.025	0.31	0.49657
ClassicalMonocytes	ceramide (d18:1/14:0, d16:1/16:0)*	-0.037	0.132	0.277362
ClassicalMonocytes	ceramide (d18:1/20:0, d16:1/22:0, d20:1/18:0)*	-0.03	0.227	0.402444
ClassicalMonocytes	ceramide (d18:2/24:1, d18:1/24:2)*	-0.064	0.0115	0.0453935
ClassicalMonocytes	cerotoylcarnitine (C26)*	0.025	0.309	0.495652
ClassicalMonocytes	chenodeoxycholate	0.01	0.697	0.822278
ClassicalMonocytes	chenodeoxycholic acid sulfate (1)	0	0.985	0.991966
ClassicalMonocytes	chiro-inositol	0.012	0.616	0.764709
ClassicalMonocytes	cholate	0.029	0.24	0.416686
ClassicalMonocytes	cholesterol	-0.018	0.464	0.643014
ClassicalMonocytes	cholesterol sulfate	0.043	0.0819	0.197692
ClassicalMonocytes	cholic acid glucuronide	0.007	0.764	0.866725
ClassicalMonocytes	choline	0.049	0.0474	0.132228
ClassicalMonocytes	choline phosphate	0.022	0.383	0.570126
ClassicalMonocytes	cinnamoylglycine	0.034	0.161	0.319373
ClassicalMonocytes	cis-3,4-methyleneheptanoate	0.014	0.565	0.724945
ClassicalMonocytes	cis-3,4-methyleneheptanoylcarnitine	0.004	0.869	0.930554
ClassicalMonocytes	cis-3,4-methyleneheptanoylglycine	-0.032	0.193	0.360696
ClassicalMonocytes	cis-4-decenoate (10:1n6)*	-0.08	0.00131	0.00811272
ClassicalMonocytes	cis-4-decenoylcarnitine (C10:1)	-0.058	0.0179	0.0638392
ClassicalMonocytes	cis-urocanate	0.01	0.698	0.822931
ClassicalMonocytes	citraconate/glutaconate	-0.01	0.679	0.809231
ClassicalMonocytes	citramalate	0.002	0.921	0.958599
ClassicalMonocytes	citrate	-0.013	0.601	0.75268
ClassicalMonocytes	citrulline	0.057	0.022	0.0744023
ClassicalMonocytes	corticosterone	0.135	3.44e-08	1.05373e-06
ClassicalMonocytes	cortisol	-0.023	0.361	0.548986
ClassicalMonocytes	cortisone	-0.045	0.0685	0.173408
ClassicalMonocytes	cortolone glucuronide (1)	0.075	0.00223	0.0124282
ClassicalMonocytes	creatine	-0.008	0.744	0.854337
ClassicalMonocytes	creatinine	0.011	0.645	0.785073
ClassicalMonocytes	cyclo(gly-pro)	0.03	0.222	0.396253
ClassicalMonocytes	cyclo(leu-pro)	0.002	0.93	0.963615
ClassicalMonocytes	cyclo(pro-val)	-0.007	0.782	0.877157
ClassicalMonocytes	cys-gly, oxidized	0.121	8.22e-07	1.71326e-05
ClassicalMonocytes	cystathionine	-0.026	0.298	0.483716
ClassicalMonocytes	cysteine	-0.049	0.0474	0.132346
ClassicalMonocytes	cysteine s-sulfate	-0.016	0.529	0.697973
ClassicalMonocytes	cysteine sulfinic acid	0.022	0.372	0.559392
ClassicalMonocytes	cysteine-glutathione disulfide	-0.005	0.837	0.911263
ClassicalMonocytes	cysteinylglycine	-0.007	0.792	0.883635
ClassicalMonocytes	cysteinylglycine disulfide*	0.094	0.00013	0.00121986
ClassicalMonocytes	cystine	0	0.997	0.998154
ClassicalMonocytes	cytidine	0.025	0.312	0.498474
ClassicalMonocytes	cytosine	0.043	0.0796	0.193496
ClassicalMonocytes	daidzein sulfate (2)	0.022	0.38	0.567217
ClassicalMonocytes	decadienedioic acid (C10:2-DC)**	-0.023	0.35	0.537322
ClassicalMonocytes	decanoylcarnitine (C10)	-0.058	0.0187	0.0660297
ClassicalMonocytes	dehydroepiandrosterone sulfate (DHEA-S)	0.025	0.307	0.493651
ClassicalMonocytes	delta-CEHC	-0.013	0.612	0.761314
ClassicalMonocytes	delta-CEHC glucuronide	-0.016	0.514	0.685353
ClassicalMonocytes	deoxycarnitine	0.06	0.0156	0.0573819
ClassicalMonocytes	deoxycholate	0.072	0.00351	0.0178599
ClassicalMonocytes	deoxycholic acid 12-sulfate*	0.01	0.694	0.820361
ClassicalMonocytes	deoxycholic acid glucuronide	0.031	0.211	0.382844
ClassicalMonocytes	dexpanthenol	0.01	0.684	0.81336
ClassicalMonocytes	diacylglycerol (16:1/18:2 [2], 16:0/18:3 [1])*	-0.003	0.906	0.949692
ClassicalMonocytes	dihomo-linoleate (20:2n6)	-0.131	1.01e-07	2.8072e-06
ClassicalMonocytes	dihomo-linolenate (20:3n3 or n6)	-0.101	4.01e-05	0.000457301
ClassicalMonocytes	dihomo-linolenoyl-choline	0.103	2.49e-05	0.000305167
ClassicalMonocytes	dihomo-linolenoylcarnitine (C20:3n3 or 6)*	0.024	0.328	0.514128
ClassicalMonocytes	dihomo-linoleoylcarnitine (C20:2)*	0.004	0.859	0.924933
ClassicalMonocytes	dihydrocaffeate sulfate (2)	0.038	0.124	0.265641
ClassicalMonocytes	dihydroferulate	0.047	0.0557	0.149336
ClassicalMonocytes	dihydroferulic acid sulfate	0.051	0.0402	0.117445
ClassicalMonocytes	dihydroorotate	0.007	0.789	0.881947
ClassicalMonocytes	dimethyl sulfone	0.034	0.169	0.329758
ClassicalMonocytes	dimethylarginine (SDMA + ADMA)	0.008	0.747	0.855973
ClassicalMonocytes	dimethylglycine	0.023	0.352	0.539307
ClassicalMonocytes	dimethylguanidino valeric acid (DMGV)*	0	0.998	0.998747
ClassicalMonocytes	docosadienoate (22:2n6)	-0.119	1.41e-06	2.68968e-05
ClassicalMonocytes	docosadioate (C22-DC)	-0.014	0.563	0.723576
ClassicalMonocytes	docosahexaenoate (DHA; 22:6n3)	-0.048	0.0524	0.142476
ClassicalMonocytes	docosahexaenoylcarnitine (C22:6)*	0.029	0.245	0.42334
ClassicalMonocytes	docosahexaenoylcholine	0.111	5.73e-06	8.80879e-05
ClassicalMonocytes	docosapentaenoate (n3 DPA; 22:5n3)	-0.078	0.00145	0.00877126
ClassicalMonocytes	docosapentaenoate (n6 DPA; 22:5n6)	-0.104	2.8e-05	0.000337816
ClassicalMonocytes	docosapentaenoylcarnitine (C22:5n3)*	0.073	0.00315	0.0163849
ClassicalMonocytes	docosatrienoate (22:3n3)	-0.115	2.9e-06	4.97817e-05
ClassicalMonocytes	docosatrienoate (22:3n6)*	-0.046	0.0602	0.158322
ClassicalMonocytes	dodecadienoate (12:2)*	-0.063	0.0106	0.0426159
ClassicalMonocytes	dodecanedioate (C12-DC)	-0.07	0.0045	0.0218005
ClassicalMonocytes	dodecenedioate (C12:1-DC)*	-0.048	0.0518	0.141139
ClassicalMonocytes	dopamine 3-O-sulfate	0.059	0.0177	0.0633452
ClassicalMonocytes	dopamine 4-sulfate	0.06	0.0157	0.0578653
ClassicalMonocytes	ectoine	0.045	0.0666	0.170423
ClassicalMonocytes	EDTA	-0.024	0.327	0.512974
ClassicalMonocytes	eicosanedioate (C20-DC)	-0.01	0.701	0.824307
ClassicalMonocytes	eicosapentaenoate (EPA; 20:5n3)	-0.037	0.138	0.285631
ClassicalMonocytes	eicosapentaenoylcholine	0.107	1.26e-05	0.000173558
ClassicalMonocytes	eicosenedioate (C20:1-DC)*	-0.004	0.864	0.927408
ClassicalMonocytes	eicosenoate (20:1)	-0.106	1.59e-05	0.000209884
ClassicalMonocytes	eicosenoylcarnitine (C20:1)*	0.04	0.112	0.24723
ClassicalMonocytes	enterolactone sulfate	0.035	0.15	0.303313
ClassicalMonocytes	epiandrosterone sulfate	0.01	0.675	0.805744
ClassicalMonocytes	ergothioneine	0.01	0.7	0.824216
ClassicalMonocytes	erucate (22:1n9)	-0.085	0.000566	0.00408573
ClassicalMonocytes	erucoylcarnitine (C22:1)*	-0.018	0.472	0.649913
ClassicalMonocytes	erythritol	0.036	0.15	0.304317
ClassicalMonocytes	erythronate*	0.018	0.46	0.639337
ClassicalMonocytes	estrone 3-sulfate	-0.047	0.0538	0.145397
ClassicalMonocytes	ethyl alpha-glucopyranoside	0.038	0.122	0.263328
ClassicalMonocytes	ethyl beta-glucopyranoside	0.062	0.0119	0.0465297
ClassicalMonocytes	ethyl glucuronide	0.008	0.733	0.847132
ClassicalMonocytes	ethylmalonate	0.006	0.821	0.901449
ClassicalMonocytes	etiocholanolone glucuronide	0.024	0.327	0.513822
ClassicalMonocytes	eugenol sulfate	0.033	0.178	0.340542
ClassicalMonocytes	ferulic acid 4-sulfate	0.033	0.184	0.349013
ClassicalMonocytes	feruloylquinate (4)	-0.009	0.7	0.824132
ClassicalMonocytes	fibrinopeptide A, des-ala(1)*	-0.014	0.56	0.721599
ClassicalMonocytes	fibrinopeptide A*	-0.008	0.733	0.846897
ClassicalMonocytes	flavin adenine dinucleotide (FAD)	-0.031	0.201	0.369904
ClassicalMonocytes	formiminoglutamate	0.033	0.174	0.335426
ClassicalMonocytes	fructose	0.065	0.00832	0.0354895
ClassicalMonocytes	fructosyllysine	-0.084	0.000634	0.00449946
ClassicalMonocytes	fumarate	0.009	0.728	0.843278
ClassicalMonocytes	furaneol sulfate	0.045	0.0676	0.172005
ClassicalMonocytes	galactonate	0.039	0.117	0.255209
ClassicalMonocytes	gamma-carboxyglutamate	-0.061	0.015	0.0556184
ClassicalMonocytes	gamma-CEHC	-0.013	0.596	0.749223
ClassicalMonocytes	gamma-CEHC glucuronide*	0.007	0.789	0.882007
ClassicalMonocytes	gamma-CEHC sulfate	-0.019	0.448	0.628607
ClassicalMonocytes	gamma-glutamyl-2-aminobutyrate	0.001	0.964	0.981919
ClassicalMonocytes	gamma-glutamyl-alpha-lysine	-0.019	0.446	0.626683
ClassicalMonocytes	gamma-glutamyl-epsilon-lysine	-0.029	0.238	0.414991
ClassicalMonocytes	gamma-glutamylalanine	0.003	0.908	0.950935
ClassicalMonocytes	gamma-glutamylcitrulline*	0.058	0.0185	0.0655143
ClassicalMonocytes	gamma-glutamylglutamate	0.011	0.64	0.781874
ClassicalMonocytes	gamma-glutamylglutamine	0.01	0.696	0.821959
ClassicalMonocytes	gamma-glutamylglycine	0.043	0.0795	0.193226
ClassicalMonocytes	gamma-glutamylhistidine	0.02	0.41	0.594936
ClassicalMonocytes	gamma-glutamylisoleucine*	-0.01	0.691	0.818176
ClassicalMonocytes	gamma-glutamylleucine	-0.008	0.753	0.858851
ClassicalMonocytes	gamma-glutamylmethionine	0.034	0.165	0.325119
ClassicalMonocytes	gamma-glutamylphenylalanine	-0.013	0.612	0.761314
ClassicalMonocytes	gamma-glutamylthreonine	0.05	0.0401	0.11728
ClassicalMonocytes	gamma-glutamyltryptophan	-0.004	0.863	0.926727
ClassicalMonocytes	gamma-glutamyltyrosine	0.056	0.0234	0.0777581
ClassicalMonocytes	gamma-glutamylvaline	-0.026	0.289	0.474266
ClassicalMonocytes	gamma-tocopherol/beta-tocopherol	-0.078	0.00166	0.00979823
ClassicalMonocytes	genistein sulfate*	0.019	0.433	0.615271
ClassicalMonocytes	gentisate	0.025	0.321	0.507455
ClassicalMonocytes	GlcNAc sulfate conjugate of C21H34O2 steroid**	0.065	0.00822	0.0351834
ClassicalMonocytes	gluconate	-0.05	0.0452	0.12796
ClassicalMonocytes	glucose	-0.084	0.000712	0.00495362
ClassicalMonocytes	glucuronate	0.034	0.173	0.334184
ClassicalMonocytes	glucuronide of C10H18O2 (1)*	0.018	0.471	0.649741
ClassicalMonocytes	glucuronide of C10H18O2 (7)*	0.022	0.373	0.560247
ClassicalMonocytes	glucuronide of C10H18O2 (8)*	0.015	0.545	0.709499
ClassicalMonocytes	glucuronide of C12H22O4 (1)*	0.036	0.141	0.290288
ClassicalMonocytes	glucuronide of C12H22O4 (2)*	0.014	0.565	0.724945
ClassicalMonocytes	glucuronide of C14H26O4 (1)*	0.036	0.14	0.289794
ClassicalMonocytes	glucuronide of piperine metabolite C17H21NO3 (3)*	-0.004	0.885	0.938408
ClassicalMonocytes	glucuronide of piperine metabolite C17H21NO3 (4)*	0.014	0.57	0.728058
ClassicalMonocytes	glucuronide of piperine metabolite C17H21NO3 (5)*	0.017	0.488	0.663865
ClassicalMonocytes	glutamate	0.013	0.598	0.750894
ClassicalMonocytes	glutamate, gamma-methyl ester	0.005	0.844	0.916486
ClassicalMonocytes	glutamine	0.043	0.0854	0.203626
ClassicalMonocytes	glutamine conjugate of C6H10O2 (1)*	-0.027	0.271	0.454767
ClassicalMonocytes	glutamine conjugate of C6H10O2 (2)*	-0.05	0.0429	0.123382
ClassicalMonocytes	glutamine conjugate of C7H12O2*	-0.045	0.0657	0.168773
ClassicalMonocytes	glutamine_degradant*	0.022	0.367	0.554701
ClassicalMonocytes	glutarate (C5-DC)	0.006	0.794	0.885278
ClassicalMonocytes	glutarylcarnitine (C5-DC)	0.029	0.235	0.412112
ClassicalMonocytes	glycerate	0.058	0.0181	0.0643003
ClassicalMonocytes	glycerol	-0.075	0.00227	0.0125958
ClassicalMonocytes	glycerol 3-phosphate	0.083	0.00082	0.00553428
ClassicalMonocytes	glycerophosphoethanolamine	0.023	0.349	0.536332
ClassicalMonocytes	glycerophosphoinositol*	-0.019	0.429	0.611269
ClassicalMonocytes	glycerophosphorylcholine (GPC)	0.065	0.00826	0.0353202
ClassicalMonocytes	glycine	0.061	0.0134	0.051042
ClassicalMonocytes	glycine conjugate of C10H12O2*	-0.001	0.958	0.9785
ClassicalMonocytes	glycine conjugate of C10H14O2 (1)*	-0.031	0.216	0.389935
ClassicalMonocytes	glyco-beta-muricholate**	0.09	0.000263	0.00216568
ClassicalMonocytes	glycochenodeoxycholate	0.033	0.188	0.355051
ClassicalMonocytes	glycochenodeoxycholate 3-sulfate	0.031	0.217	0.389935
ClassicalMonocytes	glycochenodeoxycholate glucuronide (1)	0.07	0.00489	0.0232793
ClassicalMonocytes	glycocholate	0.045	0.0669	0.170883
ClassicalMonocytes	glycocholate glucuronide (1)	0.046	0.0604	0.158775
ClassicalMonocytes	glycocholenate sulfate*	-0.001	0.982	0.990754
ClassicalMonocytes	glycodeoxycholate	0.052	0.0344	0.104674
ClassicalMonocytes	glycodeoxycholate 3-sulfate	0.057	0.0257	0.0838291
ClassicalMonocytes	glycodeoxycholate glucuronide (1)	0.041	0.0939	0.218086
ClassicalMonocytes	glycohyocholate	0.081	0.000952	0.00623969
ClassicalMonocytes	glycolithocholate	0.06	0.0143	0.0537796
ClassicalMonocytes	glycolithocholate sulfate*	0.066	0.00753	0.0328595
ClassicalMonocytes	glycosyl ceramide (d18:1/20:0, d16:1/22:0)*	-0.028	0.252	0.432332
ClassicalMonocytes	glycosyl ceramide (d18:2/24:1, d18:1/24:2)*	-0.026	0.291	0.477251
ClassicalMonocytes	glycosyl-N-(2-hydroxynervonoyl)-sphingosine (d18:1/24:1(2OH))*	-0.015	0.543	0.708589
ClassicalMonocytes	glycosyl-N-behenoyl-sphingadienine (d18:2/22:0)*	-0.04	0.104	0.234419
ClassicalMonocytes	glycosyl-N-palmitoyl-sphingosine (d18:1/16:0)	-0.029	0.247	0.42564
ClassicalMonocytes	glycosyl-N-stearoyl-sphingosine (d18:1/18:0)	-0.027	0.28	0.464681
ClassicalMonocytes	glycoursodeoxycholate	-0.003	0.913	0.953903
ClassicalMonocytes	glycoursodeoxycholic acid sulfate (1)	0.006	0.795	0.88595
ClassicalMonocytes	guaiacol sulfate	0.012	0.641	0.782078
ClassicalMonocytes	guanidinoacetate	0.109	9.45e-06	0.00013508
ClassicalMonocytes	guanidinosuccinate	0.004	0.868	0.92977
ClassicalMonocytes	guanosine	-0.053	0.0305	0.095565
ClassicalMonocytes	gulonate*	-0.002	0.936	0.966506
ClassicalMonocytes	heme	-0.001	0.975	0.987592
ClassicalMonocytes	heneicosapentaenoate (21:5n3)	0.005	0.845	0.916621
ClassicalMonocytes	heptanoate (7:0)	0.043	0.0855	0.203754
ClassicalMonocytes	heptenedioate (C7:1-DC)*	-0.022	0.384	0.57145
ClassicalMonocytes	hexadecadienoate (16:2n6)	-0.116	2.55e-06	4.47609e-05
ClassicalMonocytes	hexadecanedioate (C16-DC)	-0.075	0.00228	0.0126236
ClassicalMonocytes	hexadecasphingosine (d16:1)*	0.01	0.683	0.812883
ClassicalMonocytes	hexadecenedioate (C16:1-DC)*	-0.042	0.087	0.206247
ClassicalMonocytes	hexanoylcarnitine (C6)	-0.057	0.0204	0.0704541
ClassicalMonocytes	hexanoylglutamine	-0.097	9.32e-05	0.00092573
ClassicalMonocytes	hexanoylglycine	-0.023	0.352	0.539672
ClassicalMonocytes	hippurate	0.061	0.0131	0.0505013
ClassicalMonocytes	histidine	0.069	0.00529	0.0248197
ClassicalMonocytes	histidine betaine (hercynine)*	0.062	0.0122	0.0476608
ClassicalMonocytes	homoarginine	0.012	0.641	0.782078
ClassicalMonocytes	homocitrulline	0.013	0.602	0.753675
ClassicalMonocytes	homostachydrine*	0.043	0.0783	0.191566
ClassicalMonocytes	homovanillate (HVA)	0.034	0.165	0.32456
ClassicalMonocytes	HWESASXX*	-0.086	0.00044	0.00332189
ClassicalMonocytes	hydantoin-5-propionate	-0.041	0.101	0.229098
ClassicalMonocytes	hydroquinone sulfate	0.048	0.0554	0.148788
ClassicalMonocytes	hydroxy-CMPF*	0.061	0.014	0.0529138
ClassicalMonocytes	hydroxy-N6,N6,N6-trimethyllysine*	-0.003	0.908	0.950855
ClassicalMonocytes	hydroxyasparagine**	0.008	0.74	0.851706
ClassicalMonocytes	hydroxypalmitoyl sphingomyelin (d18:1/16:0(OH))**	0.008	0.753	0.858851
ClassicalMonocytes	hyocholate	0.046	0.0632	0.163812
ClassicalMonocytes	hypotaurine	-0.015	0.555	0.717204
ClassicalMonocytes	hypoxanthine	-0.078	0.00208	0.0117437
ClassicalMonocytes	I-urobilinogen	-0.025	0.318	0.503708
ClassicalMonocytes	ibuprofen	-0.024	0.328	0.514703
ClassicalMonocytes	imidazole lactate	0.034	0.166	0.325909
ClassicalMonocytes	imidazole propionate	-0.007	0.782	0.877125
ClassicalMonocytes	iminodiacetate (IDA)	0.048	0.05	0.137672
ClassicalMonocytes	indole-3-carboxylate	0.028	0.247	0.426084
ClassicalMonocytes	indoleacetate	0.01	0.674	0.805479
ClassicalMonocytes	indoleacetoylcarnitine*	0.01	0.681	0.811032
ClassicalMonocytes	indoleacetylglutamine	-0.004	0.858	0.924407
ClassicalMonocytes	indolebutyrate	-0.067	0.00622	0.0281475
ClassicalMonocytes	indolelactate	0.021	0.394	0.580097
ClassicalMonocytes	indolepropionate	0.068	0.00717	0.0315945
ClassicalMonocytes	indolin-2-one	0.087	0.000416	0.00315742
ClassicalMonocytes	inosine	-0.015	0.555	0.717468
ClassicalMonocytes	isobutyrylcarnitine (C4)	0.046	0.0639	0.164994
ClassicalMonocytes	isobutyrylglycine	0.04	0.105	0.235523
ClassicalMonocytes	isocitric lactone	-0.014	0.573	0.730589
ClassicalMonocytes	isoeugenol sulfate	0.005	0.849	0.918838
ClassicalMonocytes	isoleucine	-0.016	0.525	0.694991
ClassicalMonocytes	isoleucylglycine	0.034	0.172	0.333056
ClassicalMonocytes	isoursodeoxycholate	-0.017	0.491	0.665903
ClassicalMonocytes	isoursodeoxycholate sulfate (1)	0.001	0.98	0.990089
ClassicalMonocytes	isovalerate (i5:0)	-0.005	0.845	0.916677
ClassicalMonocytes	isovalerylcarnitine (C5)	0	0.988	0.993495
ClassicalMonocytes	isovalerylglycine	0.013	0.584	0.739537
ClassicalMonocytes	kynurenate	-0.034	0.174	0.335288
ClassicalMonocytes	kynurenine	0.012	0.613	0.762758
ClassicalMonocytes	lactate	-0.023	0.35	0.537627
ClassicalMonocytes	lactobacillic acid	-0.019	0.432	0.614379
ClassicalMonocytes	lactose	-0.038	0.121	0.260722
ClassicalMonocytes	lactosyl-N-behenoyl-sphingosine (d18:1/22:0)*	-0.008	0.761	0.863936
ClassicalMonocytes	lactosyl-N-nervonoyl-sphingosine (d18:1/24:1)*	-0.019	0.442	0.623617
ClassicalMonocytes	lactosyl-N-palmitoyl-sphingosine (d18:1/16:0)	-0.061	0.0128	0.0494433
ClassicalMonocytes	lanthionine	0.014	0.581	0.737579
ClassicalMonocytes	laurate (12:0)	-0.109	9.83e-06	0.000139223
ClassicalMonocytes	laurylcarnitine (C12)	-0.057	0.0205	0.0707351
ClassicalMonocytes	leucine	-0.017	0.502	0.675791
ClassicalMonocytes	leucylalanine	-0.01	0.672	0.803255
ClassicalMonocytes	leucylglycine	0.028	0.254	0.434865
ClassicalMonocytes	leucylhydroxyproline*	0.043	0.0824	0.198498
ClassicalMonocytes	leukotriene B5	0.009	0.707	0.828784
ClassicalMonocytes	levulinate (4-oxovalerate)	0.037	0.135	0.28234
ClassicalMonocytes	levulinoylcarnitine	0.048	0.0504	0.138511
ClassicalMonocytes	lignoceroyl sphingomyelin (d18:1/24:0)	-0.005	0.832	0.908403
ClassicalMonocytes	lignoceroylcarnitine (C24)*	0	0.994	0.996551
ClassicalMonocytes	linoleate (18:2n6)	-0.118	1.54e-06	2.91735e-05
ClassicalMonocytes	linolenate [alpha or gamma; (18:3n3 or 6)]	-0.108	1.14e-05	0.000159053
ClassicalMonocytes	linolenoylcarnitine (C18:3)*	-0.009	0.732	0.846292
ClassicalMonocytes	linoleoyl ethanolamide	-0.041	0.098	0.224882
ClassicalMonocytes	linoleoyl-arachidonoyl-glycerol (18:2/20:4) [1]*	-0.006	0.814	0.897592
ClassicalMonocytes	linoleoyl-arachidonoyl-glycerol (18:2/20:4) [2]*	-0.013	0.623	0.76888
ClassicalMonocytes	linoleoyl-docosahexaenoyl-glycerol (18:2/22:6) [2]*	-0.007	0.762	0.864882
ClassicalMonocytes	linoleoyl-linolenoyl-glycerol (18:2/18:3) [2]*	0.003	0.917	0.956523
ClassicalMonocytes	linoleoyl-linoleoyl-glycerol (18:2/18:2) [1]*	-0.012	0.636	0.778343
ClassicalMonocytes	linoleoyl-linoleoyl-glycerol (18:2/18:2) [2]*	-0.017	0.501	0.675305
ClassicalMonocytes	linoleoylcarnitine (C18:2)*	0.025	0.315	0.501323
ClassicalMonocytes	linoleoylcholine*	0.121	1.04e-06	2.11004e-05
ClassicalMonocytes	lithocholate sulfate (1)	0.017	0.484	0.660169
ClassicalMonocytes	lithocholic acid sulfate (2)	0.073	0.00315	0.016412
ClassicalMonocytes	lysine	-0.025	0.31	0.496489
ClassicalMonocytes	lyxonate	0.079	0.00145	0.00877605
ClassicalMonocytes	m-tyramine sulfate	0.068	0.00556	0.0258068
ClassicalMonocytes	malate	-0.023	0.352	0.538987
ClassicalMonocytes	maleate	-0.008	0.738	0.850406
ClassicalMonocytes	malonate	0.074	0.00334	0.0171478
ClassicalMonocytes	malonylcarnitine	0.008	0.751	0.858039
ClassicalMonocytes	maltol sulfate	0.025	0.31	0.496181
ClassicalMonocytes	maltose	-0.055	0.0248	0.0812621
ClassicalMonocytes	maltotriose	-0.087	0.000392	0.00300836
ClassicalMonocytes	mannitol/sorbitol	0.033	0.183	0.347826
ClassicalMonocytes	mannonate*	-0.037	0.134	0.280346
ClassicalMonocytes	mannose	-0.082	0.0009	0.00596555
ClassicalMonocytes	margarate (17:0)	-0.121	7.94e-07	1.66411e-05
ClassicalMonocytes	margaroylcarnitine (C17)*	0.023	0.363	0.551059
ClassicalMonocytes	mead acid (20:3n9)	0.014	0.563	0.723808
ClassicalMonocytes	menthol glucuronide	0.036	0.143	0.294713
ClassicalMonocytes	metabolonic lactone sulfate	-0.046	0.0628	0.163166
ClassicalMonocytes	methionine	0.03	0.23	0.405151
ClassicalMonocytes	methionine sulfone	0.021	0.394	0.580083
ClassicalMonocytes	methionine sulfoxide	0.07	0.00472	0.0226785
ClassicalMonocytes	methyl glucopyranoside (alpha + beta)	0.065	0.00823	0.0352304
ClassicalMonocytes	methyl indole-3-acetate	0.018	0.474	0.651625
ClassicalMonocytes	methyl vanillate sulfate	0.083	0.000692	0.00483694
ClassicalMonocytes	methyl-4-hydroxybenzoate sulfate	-0.039	0.11	0.243687
ClassicalMonocytes	methylmalonate (MMA)	0.014	0.578	0.734941
ClassicalMonocytes	methylsuccinate	0.024	0.336	0.522729
ClassicalMonocytes	methylsuccinoylcarnitine	0.012	0.619	0.766324
ClassicalMonocytes	myo-inositol	0.024	0.335	0.522127
ClassicalMonocytes	myristate (14:0)	-0.114	3.24e-06	5.44085e-05
ClassicalMonocytes	myristoleoylcarnitine (C14:1)*	-0.057	0.0198	0.0691956
ClassicalMonocytes	myristoyl dihydrosphingomyelin (d18:0/14:0)*	-0.029	0.242	0.420047
ClassicalMonocytes	myristoylcarnitine (C14)	-0.05	0.0452	0.127899
ClassicalMonocytes	N-(2-furoyl)glycine	0.012	0.634	0.777732
ClassicalMonocytes	N-acetyl-1-methylhistidine*	0.034	0.166	0.32555
ClassicalMonocytes	N-acetyl-2-aminoadipate	0.007	0.768	0.868602
ClassicalMonocytes	N-acetyl-2-aminooctanoate*	0.076	0.00195	0.0111301
ClassicalMonocytes	N-acetyl-3-methylhistidine*	0.017	0.494	0.668598
ClassicalMonocytes	N-acetyl-aspartyl-glutamate (NAAG)	0.015	0.554	0.716712
ClassicalMonocytes	N-acetyl-beta-alanine	0.049	0.0455	0.128363
ClassicalMonocytes	N-acetyl-cadaverine	0.017	0.491	0.665903
ClassicalMonocytes	N-acetyl-isoputreanine	0.065	0.00857	0.0362236
ClassicalMonocytes	N-acetyl-S-allyl-cysteine	0.024	0.334	0.520858
ClassicalMonocytes	N-acetylalanine	-0.025	0.321	0.507455
ClassicalMonocytes	N-acetylalliin	0.012	0.618	0.766023
ClassicalMonocytes	N-acetylarginine	0.042	0.0904	0.211735
ClassicalMonocytes	N-acetylasparagine	0.031	0.211	0.382884
ClassicalMonocytes	N-acetylaspartate (NAA)	-0.001	0.976	0.987977
ClassicalMonocytes	N-acetylcarnosine	0.016	0.507	0.679284
ClassicalMonocytes	N-acetylcitrulline	0.013	0.599	0.751395
ClassicalMonocytes	N-acetylglucosamine/N-acetylgalactosamine	0	0.987	0.992637
ClassicalMonocytes	N-acetylglucosaminylasparagine	-0.002	0.921	0.958486
ClassicalMonocytes	N-acetylglutamate	-0.001	0.978	0.988636
ClassicalMonocytes	N-acetylglutamine	0.063	0.0126	0.0489162
ClassicalMonocytes	N-acetylglycine	-0.005	0.832	0.907722
ClassicalMonocytes	N-acetylhistidine	0.005	0.847	0.917624
ClassicalMonocytes	N-acetylhomocitrulline	0.021	0.397	0.582459
ClassicalMonocytes	N-acetylisoleucine	0.002	0.928	0.961936
ClassicalMonocytes	N-acetylkynurenine (2)	0.03	0.219	0.392791
ClassicalMonocytes	N-acetylleucine	0.001	0.972	0.98642
ClassicalMonocytes	N-acetylmethionine	-0.086	0.00052	0.003805
ClassicalMonocytes	N-acetylneuraminate	-0.028	0.252	0.432319
ClassicalMonocytes	N-acetylphenylalanine	0.037	0.137	0.284702
ClassicalMonocytes	N-acetylproline	0.049	0.045	0.127523
ClassicalMonocytes	N-acetylputrescine	0.021	0.402	0.587197
ClassicalMonocytes	N-acetylserine	-0.002	0.923	0.959754
ClassicalMonocytes	N-acetyltaurine	-0.008	0.752	0.858552
ClassicalMonocytes	N-acetyltheanine	0.012	0.64	0.781874
ClassicalMonocytes	N-acetylthreonine	-0.019	0.453	0.633853
ClassicalMonocytes	N-acetyltryptophan	0.052	0.0363	0.109013
ClassicalMonocytes	N-acetyltyrosine	0.076	0.00222	0.0123614
ClassicalMonocytes	N-acetylvaline	0.013	0.591	0.744563
ClassicalMonocytes	N-alpha-acetylornithine	0.061	0.0137	0.0520639
ClassicalMonocytes	N-behenoyl-sphingadienine (d18:2/22:0)*	-0.025	0.316	0.50165
ClassicalMonocytes	N-carbamoylalanine	0.045	0.0677	0.172111
ClassicalMonocytes	N-carbamoylaspartate	-0.037	0.137	0.284733
ClassicalMonocytes	N-carbamoylvaline	0.016	0.524	0.693047
ClassicalMonocytes	N-delta-acetylornithine	0.03	0.228	0.403128
ClassicalMonocytes	N-formylanthranilic acid	0.055	0.0247	0.0811813
ClassicalMonocytes	N-formylmethionine	-0.024	0.327	0.513043
ClassicalMonocytes	N-formylphenylalanine	0.021	0.408	0.593254
ClassicalMonocytes	N-linoleoylglycine	-0.031	0.202	0.371505
ClassicalMonocytes	N-linoleoyltaurine*	-0.063	0.0108	0.0434112
ClassicalMonocytes	N-methylhydroxyproline**	-0.031	0.209	0.380621
ClassicalMonocytes	N-methylpipecolate	0.042	0.0872	0.206624
ClassicalMonocytes	N-methylproline	-0.011	0.649	0.787347
ClassicalMonocytes	N-methyltaurine	0.027	0.275	0.459149
ClassicalMonocytes	N-octanoylglycine	-0.046	0.0625	0.162572
ClassicalMonocytes	N-oleoylserine	0.058	0.0181	0.0643003
ClassicalMonocytes	N-oleoyltaurine	-0.085	0.000783	0.00534359
ClassicalMonocytes	N-oxalyl glycine (NOG)	0.034	0.172	0.333786
ClassicalMonocytes	N-palmitoyl-heptadecasphingosine (d17:1/16:0)*	-0.062	0.0121	0.0471253
ClassicalMonocytes	N-palmitoyl-sphingadienine (d18:2/16:0)*	-0.058	0.0206	0.0709038
ClassicalMonocytes	N-palmitoyl-sphinganine (d18:0/16:0)	-0.038	0.128	0.271028
ClassicalMonocytes	N-palmitoyl-sphingosine (d18:1/16:0)	-0.089	0.000286	0.0023129
ClassicalMonocytes	N-palmitoylglycine	-0.078	0.00151	0.00911806
ClassicalMonocytes	N-palmitoylserine	0.091	0.000217	0.00184584
ClassicalMonocytes	N-palmitoyltaurine	-0.008	0.734	0.8478
ClassicalMonocytes	N-stearoyl-sphingadienine (d18:2/18:0)*	-0.062	0.0115	0.0452706
ClassicalMonocytes	N-stearoyl-sphinganine (d18:0/18:0)*	-0.065	0.00853	0.0361056
ClassicalMonocytes	N-stearoyl-sphingosine (d18:1/18:0)*	-0.048	0.0549	0.147522
ClassicalMonocytes	N-stearoylserine*	0.042	0.0923	0.215238
ClassicalMonocytes	N-stearoyltaurine	-0.054	0.032	0.0992594
ClassicalMonocytes	N-succinyl-phenylalanine	0.01	0.685	0.813784
ClassicalMonocytes	N,N-dimethyl-5-aminovalerate	0.049	0.0461	0.129685
ClassicalMonocytes	N,N-dimethyl-pro-pro	0.017	0.489	0.664916
ClassicalMonocytes	N,N-dimethylalanine	0.003	0.917	0.956485
ClassicalMonocytes	N,N,N-trimethyl-5-aminovalerate	0.006	0.812	0.896617
ClassicalMonocytes	N,N,N-trimethyl-alanylproline betaine (TMAP)	0.031	0.217	0.389972
ClassicalMonocytes	N1-methyl-2-pyridone-5-carboxamide	-0.002	0.923	0.960258
ClassicalMonocytes	N1-methyladenosine	-0.02	0.411	0.595922
ClassicalMonocytes	N1-methylinosine	0.004	0.86	0.925288
ClassicalMonocytes	N2-acetyl,N6-methyllysine	0.042	0.0853	0.203468
ClassicalMonocytes	N2-acetyl,N6,N6-dimethyllysine	0.054	0.0273	0.0878106
ClassicalMonocytes	N2-acetyllysine	0.014	0.559	0.720992
ClassicalMonocytes	N2,N2-dimethylguanosine	-0.017	0.485	0.661955
ClassicalMonocytes	N2,N5-diacetylornithine	0.078	0.00182	0.0105187
ClassicalMonocytes	N4-acetylcytidine	-0.023	0.353	0.540101
ClassicalMonocytes	N6-acetyllysine	0.048	0.0526	0.142921
ClassicalMonocytes	N6-carbamoylthreonyladenosine	0.008	0.736	0.848859
ClassicalMonocytes	N6-carboxymethyllysine	0.001	0.967	0.983306
ClassicalMonocytes	N6-methyladenosine	-0.013	0.608	0.759025
ClassicalMonocytes	N6-methyllysine	0.039	0.11	0.243687
ClassicalMonocytes	N6-succinyladenosine	0.033	0.182	0.346087
ClassicalMonocytes	N6,N6-dimethyllysine	0.039	0.12	0.259059
ClassicalMonocytes	N6,N6,N6-trimethyllysine	0.011	0.668	0.800747
ClassicalMonocytes	nervonoylcarnitine (C24:1)*	0.018	0.457	0.636646
ClassicalMonocytes	nicotinamide	0.137	2.79e-08	8.68997e-07
ClassicalMonocytes	nicotinamide riboside	0.073	0.00319	0.0165779
ClassicalMonocytes	nisinate (24:6n3)	0.014	0.567	0.726179
ClassicalMonocytes	nonadecanoate (19:0)	-0.1	4.62e-05	0.000514511
ClassicalMonocytes	nonanoylcarnitine (C9)	-0.048	0.0524	0.142564
ClassicalMonocytes	o-cresol sulfate	0.01	0.67	0.802085
ClassicalMonocytes	O-sulfo-tyrosine	-0.013	0.594	0.747537
ClassicalMonocytes	octadecadienedioate (C18:2-DC)*	-0.008	0.737	0.849563
ClassicalMonocytes	octadecanedioate (C18-DC)	-0.072	0.00363	0.0183562
ClassicalMonocytes	octadecanedioylcarnitine (C18-DC)*	0.006	0.798	0.887815
ClassicalMonocytes	octadecenedioate (C18:1-DC)	-0.006	0.819	0.900135
ClassicalMonocytes	octadecenedioylcarnitine (C18:1-DC)*	-0.016	0.516	0.686289
ClassicalMonocytes	octanoylcarnitine (C8)	-0.05	0.0434	0.124309
ClassicalMonocytes	oleate/vaccenate (18:1)	-0.109	9.13e-06	0.000131409
ClassicalMonocytes	oleoyl ethanolamide	-0.025	0.306	0.492791
ClassicalMonocytes	oleoyl-arachidonoyl-glycerol (18:1/20:4) [1]*	0.021	0.383	0.570504
ClassicalMonocytes	oleoyl-arachidonoyl-glycerol (18:1/20:4) [2]*	-0.004	0.861	0.926126
ClassicalMonocytes	oleoyl-linoleoyl-glycerol (18:1/18:2) [1]	0.015	0.56	0.721599
ClassicalMonocytes	oleoyl-linoleoyl-glycerol (18:1/18:2) [2]	0.007	0.787	0.881017
ClassicalMonocytes	oleoyl-oleoyl-glycerol (18:1/18:1) [1]*	0.024	0.334	0.521101
ClassicalMonocytes	oleoyl-oleoyl-glycerol (18:1/18:1) [2]*	0.026	0.283	0.468028
ClassicalMonocytes	oleoylcarnitine (C18:1)	0.006	0.794	0.885241
ClassicalMonocytes	oleoylcholine	0.12	1.04e-06	2.12153e-05
ClassicalMonocytes	omeprazole	-0.006	0.813	0.897091
ClassicalMonocytes	ornithine	0.024	0.337	0.524868
ClassicalMonocytes	orotate	0.017	0.502	0.675367
ClassicalMonocytes	orotidine	0.028	0.261	0.442419
ClassicalMonocytes	oxalate (ethanedioate)	0.073	0.00299	0.0157222
ClassicalMonocytes	oxindolylalanine	0.042	0.0915	0.213828
ClassicalMonocytes	p-cresol glucuronide*	0.049	0.0475	0.132483
ClassicalMonocytes	p-cresol sulfate	0.052	0.0358	0.108033
ClassicalMonocytes	palmitate (16:0)	-0.123	5.07e-07	1.13018e-05
ClassicalMonocytes	palmitoleate (16:1n7)	-0.095	0.000111	0.00106456
ClassicalMonocytes	palmitoleoyl-arachidonoyl-glycerol (16:1/20:4) [2]*	0.005	0.831	0.907089
ClassicalMonocytes	palmitoleoyl-linoleoyl-glycerol (16:1/18:2) [1]*	-0.026	0.292	0.478171
ClassicalMonocytes	palmitoleoylcarnitine (C16:1)*	-0.038	0.126	0.268434
ClassicalMonocytes	palmitoyl dihydrosphingomyelin (d18:0/16:0)*	-0.009	0.723	0.839847
ClassicalMonocytes	palmitoyl ethanolamide	0.004	0.86	0.925288
ClassicalMonocytes	palmitoyl sphingomyelin (d18:1/16:0)	-0.011	0.642	0.782666
ClassicalMonocytes	palmitoyl-arachidonoyl-glycerol (16:0/20:4) [1]*	0.018	0.457	0.637379
ClassicalMonocytes	palmitoyl-arachidonoyl-glycerol (16:0/20:4) [2]*	0.012	0.629	0.773415
ClassicalMonocytes	palmitoyl-linoleoyl-glycerol (16:0/18:2) [1]*	-0.004	0.855	0.922586
ClassicalMonocytes	palmitoyl-linoleoyl-glycerol (16:0/18:2) [2]*	0.017	0.487	0.663242
ClassicalMonocytes	palmitoyl-oleoyl-glycerol (16:0/18:1) [2]*	0.004	0.874	0.933127
ClassicalMonocytes	palmitoyl-sphingosine-phosphoethanolamine (d18:1/16:0)	0.007	0.792	0.884112
ClassicalMonocytes	palmitoylcarnitine (C16)	-0.014	0.572	0.730212
ClassicalMonocytes	palmitoylcholine	0.115	3.94e-06	6.42186e-05
ClassicalMonocytes	pantoate	0.062	0.0125	0.0486138
ClassicalMonocytes	pantothenate	0.003	0.895	0.943108
ClassicalMonocytes	paraxanthine	-0.026	0.294	0.480122
ClassicalMonocytes	pelargonate (9:0)	-0.001	0.964	0.981847
ClassicalMonocytes	pentadecanoate (15:0)	-0.104	2.42e-05	0.00029922
ClassicalMonocytes	pentose acid*	0.092	0.000195	0.00168484
ClassicalMonocytes	perfluorohexanesulfonate (PFHxS)	0.021	0.401	0.586371
ClassicalMonocytes	perfluorooctanesulfonate (PFOS)	0.01	0.697	0.822238
ClassicalMonocytes	perfluorooctanoate (PFOA)	-0.01	0.68	0.809609
ClassicalMonocytes	phenol glucuronide	0.034	0.163	0.321845
ClassicalMonocytes	phenol sulfate	0.064	0.00894	0.037408
ClassicalMonocytes	phenylacetate	0.069	0.00471	0.0226458
ClassicalMonocytes	phenylacetylcarnitine	0.072	0.00418	0.0205189
ClassicalMonocytes	phenylacetylglutamate	-0.007	0.78	0.876138
ClassicalMonocytes	phenylacetylglutamine	0.037	0.138	0.28679
ClassicalMonocytes	phenylacetylglycine	-0.01	0.694	0.820294
ClassicalMonocytes	phenylalanine	-0.035	0.155	0.311145
ClassicalMonocytes	phenylalanylalanine	0.036	0.141	0.290451
ClassicalMonocytes	phenyllactate (PLA)	0.006	0.802	0.890655
ClassicalMonocytes	phenylpyruvate	-0.005	0.846	0.917125
ClassicalMonocytes	phosphate	0.064	0.0096	0.0395521
ClassicalMonocytes	phosphatidylcholine (18:0/20:2, 20:0/18:2)*	0.002	0.93	0.963534
ClassicalMonocytes	phosphoethanolamine	-0.006	0.811	0.896265
ClassicalMonocytes	phytanate	-0.059	0.0168	0.0608632
ClassicalMonocytes	picolinate	0.007	0.771	0.870861
ClassicalMonocytes	picolinoylglycine	-0.009	0.713	0.833182
ClassicalMonocytes	pimelate (C7-DC)	0.016	0.509	0.680735
ClassicalMonocytes	pimeloylcarnitine/3-methyladipoylcarnitine (C7-DC)	0.046	0.0617	0.161132
ClassicalMonocytes	pipecolate	0.063	0.0111	0.0441712
ClassicalMonocytes	piperine	0.019	0.446	0.626802
ClassicalMonocytes	pregnanediol-3-glucuronide	0.018	0.468	0.646808
ClassicalMonocytes	pregnanolone/allopregnanolone sulfate	0.006	0.811	0.895785
ClassicalMonocytes	pregnenediol disulfate (C21H34O8S2)*	0.045	0.0686	0.173572
ClassicalMonocytes	pregnenediol sulfate (C21H34O5S)*	0.053	0.032	0.099307
ClassicalMonocytes	pregnenetriol disulfate*	0.02	0.409	0.594258
ClassicalMonocytes	pregnenetriol sulfate*	0.027	0.274	0.457628
ClassicalMonocytes	pregnenolone sulfate	0.054	0.0311	0.0971869
ClassicalMonocytes	pristanate	-0.031	0.214	0.386991
ClassicalMonocytes	pro-hydroxy-pro	0.018	0.47	0.648806
ClassicalMonocytes	proline	0.054	0.0277	0.0889715
ClassicalMonocytes	prolylglycine	0.033	0.188	0.354195
ClassicalMonocytes	propionylcarnitine (C3)	0.047	0.0551	0.147916
ClassicalMonocytes	propionylglycine	0.005	0.854	0.922206
ClassicalMonocytes	propyl 4-hydroxybenzoate sulfate	-0.021	0.385	0.571907
ClassicalMonocytes	pseudouridine	-0.002	0.948	0.972808
ClassicalMonocytes	pyridoxal	0.035	0.154	0.309376
ClassicalMonocytes	pyridoxate	0.033	0.189	0.35582
ClassicalMonocytes	pyroglutamylvaline	0.001	0.979	0.989395
ClassicalMonocytes	pyrraline	0.048	0.0569	0.151824
ClassicalMonocytes	pyruvate	-0.018	0.463	0.64203
ClassicalMonocytes	quinate	0.008	0.75	0.857384
ClassicalMonocytes	quinolinate	0.016	0.511	0.682199
ClassicalMonocytes	retinol (vitamin A)	-0.015	0.531	0.699084
ClassicalMonocytes	ribitol	0.054	0.0295	0.0932468
ClassicalMonocytes	riboflavin (vitamin B2)	0.006	0.804	0.891874
ClassicalMonocytes	ribonate	0.017	0.495	0.668957
ClassicalMonocytes	S-(3-hydroxypropyl)mercapturic acid (HPMA)	-0.001	0.97	0.984956
ClassicalMonocytes	S-1-pyrroline-5-carboxylate	0.068	0.00541	0.0252699
ClassicalMonocytes	S-adenosylhomocysteine (SAH)	0.04	0.111	0.245796
ClassicalMonocytes	S-allylcysteine	0.022	0.38	0.567494
ClassicalMonocytes	S-carboxyethylcysteine	0.049	0.0452	0.12796
ClassicalMonocytes	S-methylcysteine	0.061	0.0132	0.0505196
ClassicalMonocytes	S-methylcysteine sulfoxide	0.045	0.0691	0.174574
ClassicalMonocytes	S-methylmethionine	0.048	0.0528	0.143239
ClassicalMonocytes	saccharin	0.02	0.426	0.608651
ClassicalMonocytes	salicylate	0.029	0.245	0.423243
ClassicalMonocytes	salicyluric glucuronide*	-0.016	0.507	0.678774
ClassicalMonocytes	sarcosine	0.046	0.0617	0.161132
ClassicalMonocytes	sebacate (C10-DC)	-0.038	0.129	0.272674
ClassicalMonocytes	sedoheptulose	0.033	0.179	0.342155
ClassicalMonocytes	serine	0.08	0.00112	0.00714745
ClassicalMonocytes	serotonin	-0.064	0.00962	0.0395897
ClassicalMonocytes	solanidine	0.012	0.618	0.765594
ClassicalMonocytes	spermidine	0.005	0.837	0.911263
ClassicalMonocytes	sphingadienine	0.009	0.704	0.826739
ClassicalMonocytes	sphinganine	-0.012	0.617	0.765459
ClassicalMonocytes	sphinganine-1-phosphate	0.077	0.00184	0.0105941
ClassicalMonocytes	sphingomyelin (d17:1/14:0, d16:1/15:0)*	-0.025	0.32	0.50656
ClassicalMonocytes	sphingomyelin (d17:1/16:0, d18:1/15:0, d16:1/17:0)*	-0.021	0.387	0.573937
ClassicalMonocytes	sphingomyelin (d17:2/16:0, d18:2/15:0)*	-0.017	0.481	0.657894
ClassicalMonocytes	sphingomyelin (d18:0/18:0, d19:0/17:0)*	-0.031	0.212	0.384849
ClassicalMonocytes	sphingomyelin (d18:0/20:0, d16:0/22:0)*	-0.041	0.0932	0.216696
ClassicalMonocytes	sphingomyelin (d18:1/14:0, d16:1/16:0)*	-0.02	0.407	0.592724
ClassicalMonocytes	sphingomyelin (d18:1/17:0, d17:1/18:0, d19:1/16:0)	-0.025	0.306	0.493047
ClassicalMonocytes	sphingomyelin (d18:1/18:1, d18:2/18:0)	-0.028	0.26	0.44111
ClassicalMonocytes	sphingomyelin (d18:1/19:0, d19:1/18:0)*	-0.038	0.123	0.263432
ClassicalMonocytes	sphingomyelin (d18:1/20:0, d16:1/22:0)*	-0.043	0.0808	0.195805
ClassicalMonocytes	sphingomyelin (d18:1/20:1, d18:2/20:0)*	-0.031	0.213	0.38527
ClassicalMonocytes	sphingomyelin (d18:1/20:2, d18:2/20:1, d16:1/22:2)*	-0.055	0.0285	0.0907386
ClassicalMonocytes	sphingomyelin (d18:1/21:0, d17:1/22:0, d16:1/23:0)*	-0.022	0.365	0.552968
ClassicalMonocytes	sphingomyelin (d18:1/22:1, d18:2/22:0, d16:1/24:1)*	-0.043	0.0798	0.19376
ClassicalMonocytes	sphingomyelin (d18:1/22:2, d18:2/22:1, d16:1/24:2)*	-0.048	0.0541	0.145929
ClassicalMonocytes	sphingomyelin (d18:1/24:1, d18:2/24:0)*	0.003	0.914	0.954695
ClassicalMonocytes	sphingomyelin (d18:1/25:0, d19:0/24:1, d20:1/23:0, d19:1/24:0)*	-0.012	0.621	0.767192
ClassicalMonocytes	sphingomyelin (d18:2/14:0, d18:1/14:1)*	-0.047	0.0574	0.152721
ClassicalMonocytes	sphingomyelin (d18:2/16:0, d18:1/16:1)*	-0.026	0.289	0.47489
ClassicalMonocytes	sphingomyelin (d18:2/18:1)*	-0.06	0.0159	0.0583124
ClassicalMonocytes	sphingomyelin (d18:2/21:0, d16:2/23:0)*	-0.053	0.0333	0.102312
ClassicalMonocytes	sphingomyelin (d18:2/23:0, d18:1/23:1, d17:1/24:1)*	-0.023	0.351	0.538336
ClassicalMonocytes	sphingomyelin (d18:2/23:1)*	-0.031	0.204	0.374881
ClassicalMonocytes	sphingomyelin (d18:2/24:1, d18:1/24:2)*	-0.01	0.688	0.815776
ClassicalMonocytes	sphingomyelin (d18:2/24:2)*	-0.036	0.14	0.289539
ClassicalMonocytes	sphingosine	-0.012	0.643	0.783461
ClassicalMonocytes	sphingosine 1-phosphate	0.052	0.0385	0.113817
ClassicalMonocytes	stachydrine	-0.001	0.974	0.98694
ClassicalMonocytes	stearate (18:0)	-0.121	8.98e-07	1.85653e-05
ClassicalMonocytes	stearidonate (18:4n3)	-0.086	0.000491	0.00362131
ClassicalMonocytes	stearoyl ethanolamide	-0.014	0.579	0.736149
ClassicalMonocytes	stearoyl sphingomyelin (d18:1/18:0)	-0.04	0.103	0.232146
ClassicalMonocytes	stearoyl-arachidonoyl-glycerol (18:0/20:4) [1]*	0.025	0.306	0.493094
ClassicalMonocytes	stearoylcarnitine (C18)	0.047	0.0582	0.154242
ClassicalMonocytes	stearoylcholine*	0.122	6.06e-07	1.32217e-05
ClassicalMonocytes	suberate (C8-DC)	0.019	0.448	0.628768
ClassicalMonocytes	suberoylcarnitine (C8-DC)	-0.034	0.162	0.32025
ClassicalMonocytes	succinate	0.061	0.0148	0.055179
ClassicalMonocytes	succinimide	0.049	0.0443	0.126117
ClassicalMonocytes	succinoyltaurine	-0.058	0.0191	0.0669421
ClassicalMonocytes	succinylcarnitine (C4-DC)	0.026	0.303	0.490247
ClassicalMonocytes	sucralose	0.026	0.289	0.474106
ClassicalMonocytes	sucrose	0.013	0.587	0.741844
ClassicalMonocytes	sulfate of piperine metabolite C16H19NO3 (2)*	0.05	0.0414	0.120095
ClassicalMonocytes	sulfate of piperine metabolite C16H19NO3 (3)*	0.039	0.113	0.248822
ClassicalMonocytes	sulfate of piperine metabolite C18H21NO3 (1)*	0.019	0.444	0.625578
ClassicalMonocytes	sulfate of piperine metabolite C18H21NO3 (3)*	0.021	0.391	0.577637
ClassicalMonocytes	sulfate*	0.021	0.388	0.574934
ClassicalMonocytes	syringol sulfate	-0.005	0.828	0.905886
ClassicalMonocytes	tartarate	0.059	0.0171	0.0617005
ClassicalMonocytes	tartronate (hydroxymalonate)	0.06	0.0152	0.0563837
ClassicalMonocytes	taurine	-0.036	0.146	0.298358
ClassicalMonocytes	tauro-beta-muricholate	0.097	7.6e-05	0.000782057
ClassicalMonocytes	taurochenodeoxycholate	0.043	0.0839	0.201039
ClassicalMonocytes	taurochenodeoxycholic acid 3-sulfate	0.069	0.00509	0.024011
ClassicalMonocytes	taurocholate	0.058	0.0186	0.0657212
ClassicalMonocytes	taurocholenate sulfate*	0.009	0.73	0.844645
ClassicalMonocytes	taurodeoxycholate	0.07	0.00464	0.022325
ClassicalMonocytes	taurodeoxycholic acid 3-sulfate	0.066	0.00685	0.0304904
ClassicalMonocytes	taurohyocholate*	0.065	0.00893	0.0373745
ClassicalMonocytes	taurolithocholate	0.06	0.0146	0.0544397
ClassicalMonocytes	taurolithocholate 3-sulfate	0.077	0.00229	0.0126629
ClassicalMonocytes	tauroursodeoxycholate	0.024	0.326	0.512184
ClassicalMonocytes	tauroursodeoxycholic acid sulfate (1)	0.035	0.156	0.312247
ClassicalMonocytes	tetradecadienedioate (C14:2-DC)*	-0.077	0.0021	0.0118035
ClassicalMonocytes	tetradecadienoate (14:2)*	-0.095	0.000112	0.00106939
ClassicalMonocytes	tetradecanedioate (C14-DC)	-0.09	0.000276	0.00225658
ClassicalMonocytes	tetrahydrocortisol glucuronide	0.046	0.0683	0.173098
ClassicalMonocytes	tetrahydrocortisol sulfate (1)	0.044	0.0742	0.1843
ClassicalMonocytes	tetrahydrocortisone glucuronide (5)	0.073	0.00314	0.0163708
ClassicalMonocytes	theanine	-0.008	0.751	0.858007
ClassicalMonocytes	theobromine	-0.024	0.344	0.531814
ClassicalMonocytes	theophylline	-0.034	0.171	0.332451
ClassicalMonocytes	thioproline	0.008	0.741	0.852659
ClassicalMonocytes	threonate	0.066	0.0071	0.0313515
ClassicalMonocytes	threonine	0.011	0.648	0.786757
ClassicalMonocytes	thymidine	-0.02	0.41	0.595171
ClassicalMonocytes	thymol sulfate	0.027	0.267	0.449814
ClassicalMonocytes	thyroxine	-0.045	0.0693	0.17502
ClassicalMonocytes	tigloylglycine	-0.011	0.658	0.794338
ClassicalMonocytes	tiglylcarnitine (C5:1-DC)	0.013	0.606	0.756751
ClassicalMonocytes	trans-2-hexenoylglycine	-0.049	0.0447	0.126812
ClassicalMonocytes	trans-3,4-methyleneheptanoate	-0.032	0.198	0.366519
ClassicalMonocytes	trans-4-hydroxyproline	0.032	0.201	0.370703
ClassicalMonocytes	trans-urocanate	-0.011	0.662	0.795936
ClassicalMonocytes	tricosanoyl sphingomyelin (d18:1/23:0)*	-0.031	0.208	0.380194
ClassicalMonocytes	tridecenedioate (C13:1-DC)*	-0.063	0.0108	0.0434053
ClassicalMonocytes	trigonelline (N'-methylnicotinate)	0.017	0.479	0.656577
ClassicalMonocytes	trimethylamine N-oxide	0.031	0.213	0.38487
ClassicalMonocytes	trizma acetate	0.057	0.02	0.0696532
ClassicalMonocytes	tryptophan	0.029	0.238	0.415141
ClassicalMonocytes	tryptophan betaine	0.008	0.756	0.860602
ClassicalMonocytes	tyramine O-sulfate	-0.029	0.238	0.415141
ClassicalMonocytes	tyrosine	0.053	0.0326	0.100627
ClassicalMonocytes	umbelliferone sulfate	0.007	0.791	0.88284
ClassicalMonocytes	undecanedioate (C11-DC)	0.037	0.137	0.28458
ClassicalMonocytes	undecanoate (11:0)	-0.079	0.00138	0.00846568
ClassicalMonocytes	undecenoylcarnitine (C11:1)	-0.02	0.428	0.610382
ClassicalMonocytes	uracil	-0.02	0.409	0.594035
ClassicalMonocytes	urate	-0.015	0.553	0.716268
ClassicalMonocytes	urea	0.011	0.644	0.784178
ClassicalMonocytes	uridine	-0.019	0.445	0.626413
ClassicalMonocytes	ursodeoxycholate	0.007	0.78	0.876183
ClassicalMonocytes	valerate (5:0)	0.055	0.0244	0.0804378
ClassicalMonocytes	valine	0.01	0.699	0.82355
ClassicalMonocytes	valylglycine	0.052	0.0342	0.104143
ClassicalMonocytes	vanillactate	0.03	0.237	0.413739
ClassicalMonocytes	vanillate glucuronide	0.027	0.276	0.460658
ClassicalMonocytes	vanillic acid glycine	0.034	0.17	0.3315
ClassicalMonocytes	vanillic alcohol sulfate	0.03	0.228	0.403258
ClassicalMonocytes	vanillylmandelate (VMA)	0.018	0.473	0.65132
ClassicalMonocytes	xanthine	-0.044	0.0796	0.193496
ClassicalMonocytes	xanthosine	-0.049	0.0477	0.132881
ClassicalMonocytes	xanthurenate	-0.065	0.00841	0.0357655
ClassicalMonocytes	ximenoylcarnitine (C26:1)*	0.022	0.371	0.557944
ClassicalMonocytes	xylose	0.028	0.257	0.437728
NonClassicalMonocytes	(12 or 13)-methylmyristate (a15:0 or i15:0)	-0.059	0.0173	0.0620837
NonClassicalMonocytes	(14 or 15)-methylpalmitate (a17:0 or i17:0)	-0.068	0.00547	0.0254781
NonClassicalMonocytes	(16 or 17)-methylstearate (a19:0 or i19:0)	-0.075	0.00223	0.012426
NonClassicalMonocytes	(2 or 3)-decenoate (10:1n7 or n8)	-0.002	0.936	0.966506
NonClassicalMonocytes	(2-butoxyethoxy)acetic acid	-0.003	0.911	0.953012
NonClassicalMonocytes	(2,4 or 2,5)-dimethylphenol sulfate	-0.028	0.26	0.440726
NonClassicalMonocytes	(N(1) + N(8))-acetylspermidine	-0.064	0.0093	0.0386037
NonClassicalMonocytes	(R)-3-hydroxybutyrylcarnitine	-0.029	0.242	0.419238
NonClassicalMonocytes	(S)-3-hydroxybutyrylcarnitine	-0.018	0.461	0.640732
NonClassicalMonocytes	1-(1-enyl-oleoyl)-GPE (P-18:1)*	0.01	0.697	0.82229
NonClassicalMonocytes	1-(1-enyl-palmitoyl)-2-arachidonoyl-GPC (P-16:0/20:4)*	0.037	0.135	0.281888
NonClassicalMonocytes	1-(1-enyl-palmitoyl)-2-arachidonoyl-GPE (P-16:0/20:4)*	0.017	0.493	0.667484
NonClassicalMonocytes	1-(1-enyl-palmitoyl)-2-docosahexaenoyl-GPC (P-16:0/22:6)*	0.102	3.46e-05	0.000404217
NonClassicalMonocytes	1-(1-enyl-palmitoyl)-2-docosahexaenoyl-GPE (P-16:0/22:6)*	0.083	0.000767	0.00525736
NonClassicalMonocytes	1-(1-enyl-palmitoyl)-2-linoleoyl-GPC (P-16:0/18:2)*	0.064	0.00901	0.0376323
NonClassicalMonocytes	1-(1-enyl-palmitoyl)-2-linoleoyl-GPE (P-16:0/18:2)*	0.006	0.802	0.890497
NonClassicalMonocytes	1-(1-enyl-palmitoyl)-2-oleoyl-GPC (P-16:0/18:1)*	0.04	0.106	0.238306
NonClassicalMonocytes	1-(1-enyl-palmitoyl)-2-oleoyl-GPE (P-16:0/18:1)*	0.021	0.402	0.586975
NonClassicalMonocytes	1-(1-enyl-palmitoyl)-2-palmitoleoyl-GPC (P-16:0/16:1)*	-0.022	0.369	0.556354
NonClassicalMonocytes	1-(1-enyl-palmitoyl)-2-palmitoyl-GPC (P-16:0/16:0)*	-0.03	0.229	0.404687
NonClassicalMonocytes	1-(1-enyl-palmitoyl)-GPC (P-16:0)*	0.093	0.000151	0.00137214
NonClassicalMonocytes	1-(1-enyl-palmitoyl)-GPE (P-16:0)*	0.018	0.476	0.653303
NonClassicalMonocytes	1-(1-enyl-stearoyl)-2-arachidonoyl-GPE (P-18:0/20:4)*	0.025	0.311	0.497002
NonClassicalMonocytes	1-(1-enyl-stearoyl)-2-docosahexaenoyl-GPC (P-18:0/22:6)*	0.106	1.66e-05	0.00021669
NonClassicalMonocytes	1-(1-enyl-stearoyl)-2-docosahexaenoyl-GPE (P-18:0/22:6)*	0.084	0.000657	0.00463939
NonClassicalMonocytes	1-(1-enyl-stearoyl)-2-linoleoyl-GPE (P-18:0/18:2)*	-0.004	0.865	0.9282
NonClassicalMonocytes	1-(1-enyl-stearoyl)-2-oleoyl-GPE (P-18:0/18:1)	0.025	0.318	0.503672
NonClassicalMonocytes	1-(1-enyl-stearoyl)-GPE (P-18:0)*	0.012	0.634	0.777761
NonClassicalMonocytes	1-adrenoyl-GPC (22:4)*	-0.022	0.382	0.569411
NonClassicalMonocytes	1-arachidonoyl-GPC (20:4n6)*	0.034	0.165	0.325043
NonClassicalMonocytes	1-arachidonoyl-GPE (20:4n6)*	-0.06	0.0146	0.0545772
NonClassicalMonocytes	1-arachidonoyl-GPI (20:4)*	-0.032	0.189	0.355693
NonClassicalMonocytes	1-arachidonylglycerol (20:4)	-0.014	0.57	0.728574
NonClassicalMonocytes	1-arachidoyl-2-arachidonoyl-GPC (20:0/20:4)*	0.065	0.00938	0.0388718
NonClassicalMonocytes	1-arachidoyl-GPC (20:0)	0.071	0.00392	0.019494
NonClassicalMonocytes	1-dihomo-linolenoyl-GPC (20:3n3 or 6)*	-0.02	0.424	0.606954
NonClassicalMonocytes	1-dihomo-linolenoyl-GPE (20:3n3 or 6)*	-0.08	0.00115	0.00732446
NonClassicalMonocytes	1-dihomo-linolenylglycerol (20:3)	-0.015	0.54	0.705836
NonClassicalMonocytes	1-dihomo-linoleoyl-GPC (20:2)*	0.024	0.338	0.525248
NonClassicalMonocytes	1-docosahexaenoyl-GPC (22:6)*	0.086	0.000458	0.00342155
NonClassicalMonocytes	1-docosahexaenoyl-GPE (22:6)*	0.019	0.441	0.622778
NonClassicalMonocytes	1-docosahexaenoylglycerol (22:6)	0.03	0.217	0.390935
NonClassicalMonocytes	1-eicosapentaenoyl-GPC (20:5)*	0.04	0.106	0.236832
NonClassicalMonocytes	1-eicosapentaenoyl-GPE (20:5)*	0.014	0.561	0.7222
NonClassicalMonocytes	1-eicosenoyl-GPC (20:1)*	0.087	0.000398	0.0030387
NonClassicalMonocytes	1-eicosenoyl-GPE (20:1)*	-0.026	0.315	0.500853
NonClassicalMonocytes	1-erucoyl-GPC (22:1)*	0.049	0.0482	0.133721
NonClassicalMonocytes	1-hydroxy-2-naphthalenecarboxylate	-0.029	0.237	0.41415
NonClassicalMonocytes	1-lignoceroyl-GPC (24:0)	0.055	0.0265	0.0858958
NonClassicalMonocytes	1-linolenoyl-GPC (18:3)*	-0.027	0.281	0.466368
NonClassicalMonocytes	1-linolenoyl-GPE (18:3)*	-0.047	0.0577	0.153384
NonClassicalMonocytes	1-linolenoylglycerol (18:3)	-0.032	0.189	0.356176
NonClassicalMonocytes	1-linoleoyl-2-arachidonoyl-GPC (18:2/20:4n6)*	0.031	0.217	0.389935
NonClassicalMonocytes	1-linoleoyl-2-arachidonoyl-GPE (18:2/20:4)*	-0.03	0.223	0.397092
NonClassicalMonocytes	1-linoleoyl-2-linolenoyl-GPC (18:2/18:3)*	0.001	0.968	0.98337
NonClassicalMonocytes	1-linoleoyl-GPA (18:2)*	0.113	4.51e-06	7.22709e-05
NonClassicalMonocytes	1-linoleoyl-GPC (18:2)	0.005	0.854	0.92184
NonClassicalMonocytes	1-linoleoyl-GPE (18:2)*	-0.042	0.0882	0.208146
NonClassicalMonocytes	1-linoleoyl-GPG (18:2)*	-0.027	0.279	0.463253
NonClassicalMonocytes	1-linoleoyl-GPI (18:2)*	0.008	0.744	0.854709
NonClassicalMonocytes	1-linoleoylglycerol (18:2)	-0.025	0.314	0.50026
NonClassicalMonocytes	1-margaroyl-2-arachidonoyl-GPC (17:0/20:4)*	0.037	0.131	0.276655
NonClassicalMonocytes	1-margaroyl-2-linoleoyl-GPC (17:0/18:2)*	-0.019	0.435	0.617008
NonClassicalMonocytes	1-margaroyl-2-oleoyl-GPC (17:0/18:1)*	-0.032	0.19	0.356562
NonClassicalMonocytes	1-margaroyl-GPE (17:0)*	-0.019	0.446	0.626802
NonClassicalMonocytes	1-methyl-4-imidazoleacetate	-0.054	0.0307	0.0961367
NonClassicalMonocytes	1-methyl-5-imidazoleacetate	-0.054	0.0295	0.0933753
NonClassicalMonocytes	1-methyl-5-imidazolelactate	-0.022	0.39	0.576332
NonClassicalMonocytes	1-methylguanidine	-0.061	0.0132	0.0506565
NonClassicalMonocytes	1-methylhistidine	-0.032	0.2	0.368747
NonClassicalMonocytes	1-methylnicotinamide	0.056	0.0231	0.0772413
NonClassicalMonocytes	1-methylurate	-0.066	0.00722	0.0317755
NonClassicalMonocytes	1-methylxanthine	-0.041	0.0952	0.219817
NonClassicalMonocytes	1-myristoyl-2-arachidonoyl-GPC (14:0/20:4)*	-0.043	0.082	0.197716
NonClassicalMonocytes	1-myristoyl-2-palmitoyl-GPC (14:0/16:0)	-0.052	0.0334	0.102523
NonClassicalMonocytes	1-myristoyl-GPC (14:0)	-0.04	0.109	0.242527
NonClassicalMonocytes	1-myristoylglycerol (14:0)	0.007	0.792	0.883611
NonClassicalMonocytes	1-nervonoyl-GPC (24:1n9)*	0.046	0.0638	0.164902
NonClassicalMonocytes	1-nonadecanoyl-GPC (19:0)	0.104	3.01e-05	0.000359325
NonClassicalMonocytes	1-oleoyl-2-arachidonoyl-GPE (18:1/20:4)*	-0.045	0.0699	0.176205
NonClassicalMonocytes	1-oleoyl-2-docosahexaenoyl-GPC (18:1/22:6)*	0.096	0.000103	0.00100216
NonClassicalMonocytes	1-oleoyl-2-docosahexaenoyl-GPE (18:1/22:6)*	0.03	0.217	0.390182
NonClassicalMonocytes	1-oleoyl-2-linoleoyl-GPE (18:1/18:2)*	-0.037	0.137	0.285246
NonClassicalMonocytes	1-oleoyl-GPC (18:1)	0.032	0.201	0.370866
NonClassicalMonocytes	1-oleoyl-GPE (18:1)	0.005	0.831	0.907179
NonClassicalMonocytes	1-oleoyl-GPG (18:1)*	-0.011	0.645	0.784889
NonClassicalMonocytes	1-oleoyl-GPI (18:1)	0.074	0.00289	0.0153257
NonClassicalMonocytes	1-oleoylglycerol (18:1)	-0.008	0.757	0.861286
NonClassicalMonocytes	1-palmitoleoyl-2-linolenoyl-GPC (16:1/18:3)*	-0.069	0.00481	0.0229951
NonClassicalMonocytes	1-palmitoleoyl-GPC (16:1)*	-0.047	0.0549	0.147522
NonClassicalMonocytes	1-palmitoleoyl-GPE (16:1)*	-0.095	0.000103	0.00100586
NonClassicalMonocytes	1-palmitoleoyl-GPI (16:1)*	-0.004	0.872	0.93179
NonClassicalMonocytes	1-palmitoleoylglycerol (16:1)*	-0.032	0.194	0.361734
NonClassicalMonocytes	1-palmitoyl-2-(hydroxylinoleoyl)-GPC (16:0/18:2(OH))*	-0.057	0.0211	0.0721723
NonClassicalMonocytes	1-palmitoyl-2-arachidonoyl-GPC (16:0/20:4n6)	0	0.989	0.99382
NonClassicalMonocytes	1-palmitoyl-2-arachidonoyl-GPE (16:0/20:4)*	-0.042	0.0846	0.202264
NonClassicalMonocytes	1-palmitoyl-2-arachidonoyl-GPI (16:0/20:4)*	-0.018	0.459	0.638425
NonClassicalMonocytes	1-palmitoyl-2-dihomo-linolenoyl-GPC (16:0/20:3n3 or 6)*	-0.027	0.27	0.453349
NonClassicalMonocytes	1-palmitoyl-2-docosahexaenoyl-GPC (16:0/22:6)	0.096	9.93e-05	0.000975865
NonClassicalMonocytes	1-palmitoyl-2-docosahexaenoyl-GPE (16:0/22:6)*	0.016	0.519	0.688983
NonClassicalMonocytes	1-palmitoyl-2-eicosapentaenoyl-GPC (16:0/20:5)*	0.029	0.234	0.410445
NonClassicalMonocytes	1-palmitoyl-2-eicosapentaenoyl-GPE (16:0/20:5)*	-0.003	0.891	0.94117
NonClassicalMonocytes	1-palmitoyl-2-gamma-linolenoyl-GPC (16:0/18:3n6)*	0.009	0.729	0.844633
NonClassicalMonocytes	1-palmitoyl-2-linoleoyl-GPC (16:0/18:2)	-0.052	0.0369	0.110296
NonClassicalMonocytes	1-palmitoyl-2-linoleoyl-GPE (16:0/18:2)	-0.071	0.00369	0.0185301
NonClassicalMonocytes	1-palmitoyl-2-linoleoyl-GPI (16:0/18:2)	0.018	0.481	0.657617
NonClassicalMonocytes	1-palmitoyl-2-oleoyl-GPC (16:0/18:1)	-0.06	0.0148	0.0550898
NonClassicalMonocytes	1-palmitoyl-2-oleoyl-GPE (16:0/18:1)	-0.049	0.0452	0.127858
NonClassicalMonocytes	1-palmitoyl-2-oleoyl-GPI (16:0/18:1)*	0.042	0.0935	0.217294
NonClassicalMonocytes	1-palmitoyl-2-palmitoleoyl-GPC (16:0/16:1)*	-0.094	0.000124	0.00116837
NonClassicalMonocytes	1-palmitoyl-2-palmitoleoyl-GPE (16:0/16:1)*	-0.088	0.000337	0.00266271
NonClassicalMonocytes	1-palmitoyl-2-pentadecanoyl-GPC (16:0/15:0)*	-0.055	0.0253	0.0829419
NonClassicalMonocytes	1-palmitoyl-2-stearoyl-GPC (16:0/18:0)	0.054	0.0293	0.0928073
NonClassicalMonocytes	1-palmitoyl-2-stearoyl-GPE (16:0/18:0)*	-0.016	0.506	0.677856
NonClassicalMonocytes	1-palmitoyl-GPC (16:0)	0.012	0.639	0.780867
NonClassicalMonocytes	1-palmitoyl-GPE (16:0)	0.003	0.911	0.953012
NonClassicalMonocytes	1-palmitoyl-GPG (16:0)*	-0.012	0.617	0.765387
NonClassicalMonocytes	1-palmitoyl-GPI (16:0)	0.051	0.0423	0.121944
NonClassicalMonocytes	1-palmitoylglycerol (16:0)	-0.012	0.633	0.776622
NonClassicalMonocytes	1-palmityl-2-linoleoyl-GPC (O-16:0/18:2)*	-0.009	0.721	0.838855
NonClassicalMonocytes	1-palmityl-2-palmitoyl-GPC (O-16:0/16:0)*	-0.121	8.94e-07	1.85058e-05
NonClassicalMonocytes	1-palmityl-2-stearoyl-GPC (O-16:0/18:0)*	-0.106	1.9e-05	0.000243088
NonClassicalMonocytes	1-palmityl-GPC (O-16:0)	0.021	0.402	0.587197
NonClassicalMonocytes	1-palmityl-GPE (O-16:0)*	0.067	0.00829	0.0354195
NonClassicalMonocytes	1-pentadecanoyl-2-arachidonoyl-GPC (15:0/20:4)*	-0.045	0.0693	0.17502
NonClassicalMonocytes	1-pentadecanoyl-2-docosahexaenoyl-GPC (15:0/22:6)*	0.049	0.0464	0.12999
NonClassicalMonocytes	1-pentadecanoyl-2-linoleoyl-GPC (15:0/18:2)*	-0.075	0.00233	0.0128635
NonClassicalMonocytes	1-pentadecanoyl-GPC (15:0)*	-0.021	0.4	0.585432
NonClassicalMonocytes	1-ribosyl-imidazoleacetate*	-0.062	0.0128	0.0494243
NonClassicalMonocytes	1-stearoyl-2-(hydroxylinoleoyl)-GPC (18:0/18:2(OH))*	-0.027	0.271	0.454767
NonClassicalMonocytes	1-stearoyl-2-adrenoyl-GPC (18:0/22:4)*	-0.017	0.492	0.666631
NonClassicalMonocytes	1-stearoyl-2-arachidonoyl-GPC (18:0/20:4)	0.057	0.0201	0.0698589
NonClassicalMonocytes	1-stearoyl-2-arachidonoyl-GPE (18:0/20:4)	-0.042	0.0895	0.210342
NonClassicalMonocytes	1-stearoyl-2-arachidonoyl-GPI (18:0/20:4)	0.024	0.327	0.513049
NonClassicalMonocytes	1-stearoyl-2-arachidonoyl-GPS (18:0/20:4)	-0.032	0.194	0.362485
NonClassicalMonocytes	1-stearoyl-2-dihomo-linolenoyl-GPC (18:0/20:3n3 or 6)*	0.026	0.289	0.474266
NonClassicalMonocytes	1-stearoyl-2-dihomo-linolenoyl-GPE (18:0/20:3n3 or 6)*	-0.039	0.112	0.24723
NonClassicalMonocytes	1-stearoyl-2-docosahexaenoyl-GPC (18:0/22:6)	0.12	1.01e-06	2.06137e-05
NonClassicalMonocytes	1-stearoyl-2-docosahexaenoyl-GPE (18:0/22:6)*	0.02	0.423	0.606211
NonClassicalMonocytes	1-stearoyl-2-docosahexaenoyl-GPI (18:0/22:6)*	0.087	0.000411	0.00312541
NonClassicalMonocytes	1-stearoyl-2-docosapentaenoyl-GPC (18:0/22:5n3)*	0.042	0.0863	0.205046
NonClassicalMonocytes	1-stearoyl-2-docosapentaenoyl-GPC (18:0/22:5n6)*	0.029	0.235	0.411663
NonClassicalMonocytes	1-stearoyl-2-linoleoyl-GPC (18:0/18:2)*	0.042	0.0878	0.207635
NonClassicalMonocytes	1-stearoyl-2-linoleoyl-GPE (18:0/18:2)*	-0.026	0.287	0.471981
NonClassicalMonocytes	1-stearoyl-2-linoleoyl-GPI (18:0/18:2)	0.052	0.0383	0.113383
NonClassicalMonocytes	1-stearoyl-2-meadoyl-GPC (18:0/20:3n9)*	0.01	0.678	0.808943
NonClassicalMonocytes	1-stearoyl-2-oleoyl-GPC (18:0/18:1)	0.019	0.444	0.625749
NonClassicalMonocytes	1-stearoyl-2-oleoyl-GPE (18:0/18:1)	0.008	0.757	0.861206
NonClassicalMonocytes	1-stearoyl-2-oleoyl-GPI (18:0/18:1)*	0.083	0.00107	0.00692185
NonClassicalMonocytes	1-stearoyl-2-oleoyl-GPS (18:0/18:1)	-0.051	0.0389	0.114892
NonClassicalMonocytes	1-stearoyl-GPC (18:0)	0.086	0.000497	0.00365907
NonClassicalMonocytes	1-stearoyl-GPE (18:0)	0	0.985	0.992292
NonClassicalMonocytes	1-stearoyl-GPG (18:0)	-0.015	0.554	0.716881
NonClassicalMonocytes	1-stearoyl-GPI (18:0)	0.078	0.00164	0.00971486
NonClassicalMonocytes	1-stearyl-2-arachidonoyl-GPC (O-18:0/20:4)*	-0.044	0.075	0.185867
NonClassicalMonocytes	1-stearyl-GPC (O-18:0)*	-0.026	0.285	0.470545
NonClassicalMonocytes	1,2-dilinoleoyl-GPC (18:2/18:2)	0.006	0.809	0.894435
NonClassicalMonocytes	1,2-dilinoleoyl-GPE (18:2/18:2)*	-0.04	0.105	0.236358
NonClassicalMonocytes	1,2-dipalmitoyl-GPC (16:0/16:0)	-0.04	0.102	0.231346
NonClassicalMonocytes	1,2-dipalmitoyl-GPE (16:0/16:0)*	-0.035	0.159	0.316743
NonClassicalMonocytes	1,2,3-benzenetriol sulfate (1)	-0.016	0.526	0.695533
NonClassicalMonocytes	1,2,3-benzenetriol sulfate (2)	-0.026	0.29	0.476199
NonClassicalMonocytes	1,3-dimethylurate	-0.046	0.0607	0.159348
NonClassicalMonocytes	1,3,7-trimethylurate	-0.048	0.0521	0.142
NonClassicalMonocytes	1,5-anhydroglucitol (1,5-AG)	0.01	0.684	0.813386
NonClassicalMonocytes	1,6-anhydroglucose	-0.004	0.871	0.931412
NonClassicalMonocytes	1,7-dimethylurate	-0.06	0.017	0.0614718
NonClassicalMonocytes	10-heptadecenoate (17:1n7)	-0.06	0.015	0.0558239
NonClassicalMonocytes	10-nonadecenoate (19:1n9)	-0.074	0.00282	0.0149905
NonClassicalMonocytes	10-undecenoate (11:1n1)	0.027	0.275	0.45893
NonClassicalMonocytes	11-ketoetiocholanolone glucuronide	0.054	0.0284	0.0905651
NonClassicalMonocytes	11beta-hydroxyandrosterone glucuronide	0.093	0.000145	0.00132676
NonClassicalMonocytes	11beta-hydroxyetiocholanolone glucuronide*	0.044	0.0712	0.178635
NonClassicalMonocytes	12-HETE	-0.071	0.00375	0.018782
NonClassicalMonocytes	12,13-DiHOME	0.023	0.359	0.546806
NonClassicalMonocytes	13-HODE + 9-HODE	-0.041	0.0994	0.227087
NonClassicalMonocytes	15-HETE	-0.087	0.000387	0.00297829
NonClassicalMonocytes	16-hydroxypalmitate	-0.084	0.000697	0.00486781
NonClassicalMonocytes	16alpha-hydroxy DHEA 3-sulfate	0.104	3.04e-05	0.000362689
NonClassicalMonocytes	17alpha-hydroxypregnanolone glucuronide	-0.049	0.0463	0.12998
NonClassicalMonocytes	17alpha-hydroxypregnenolone 3-sulfate	0.101	3.7e-05	0.000428678
NonClassicalMonocytes	1H-indole-7-acetic acid	-0.003	0.914	0.955132
NonClassicalMonocytes	2-acetamidophenol sulfate	0.004	0.872	0.931667
NonClassicalMonocytes	2-aminoadipate	-0.025	0.314	0.500604
NonClassicalMonocytes	2-aminobutyrate	0.027	0.281	0.465616
NonClassicalMonocytes	2-aminoheptanoate	0.003	0.91	0.952416
NonClassicalMonocytes	2-aminooctanoate	0.033	0.186	0.351784
NonClassicalMonocytes	2-aminophenol sulfate	-0.021	0.39	0.576742
NonClassicalMonocytes	2-arachidonoylglycerol (20:4)	0.018	0.456	0.636592
NonClassicalMonocytes	2-butenoylglycine	-0.002	0.948	0.972784
NonClassicalMonocytes	2-ethylphenylsulfate	-0.001	0.97	0.985022
NonClassicalMonocytes	2-hydroxy-3-methylvalerate	-0.032	0.191	0.358679
NonClassicalMonocytes	2-hydroxy-4-(methylthio)butanoic acid	-0.053	0.0322	0.0996757
NonClassicalMonocytes	2-hydroxyacetaminophen sulfate*	-0.034	0.168	0.327948
NonClassicalMonocytes	2-hydroxyadipate	-0.056	0.0233	0.0776314
NonClassicalMonocytes	2-hydroxyarachidate*	-0.027	0.286	0.470898
NonClassicalMonocytes	2-hydroxybehenate	-0.047	0.0555	0.148841
NonClassicalMonocytes	2-hydroxybutyrate/2-hydroxyisobutyrate	-0.083	0.00076	0.00521489
NonClassicalMonocytes	2-hydroxydecanoate	0.033	0.177	0.33958
NonClassicalMonocytes	2-hydroxyfluorene sulfate	-0.001	0.984	0.99142
NonClassicalMonocytes	2-hydroxyglutarate	-0.057	0.022	0.0744482
NonClassicalMonocytes	2-hydroxyhippurate (salicylurate)	-0.043	0.0779	0.190832
NonClassicalMonocytes	2-hydroxylaurate	0.026	0.297	0.483502
NonClassicalMonocytes	2-hydroxynervonate*	-0.057	0.0201	0.0696617
NonClassicalMonocytes	2-hydroxyoctanoate	-0.006	0.816	0.898721
NonClassicalMonocytes	2-hydroxypalmitate	0.026	0.288	0.473456
NonClassicalMonocytes	2-hydroxyphenylacetate	-0.037	0.143	0.294608
NonClassicalMonocytes	2-hydroxyphytanate*	0.023	0.355	0.542832
NonClassicalMonocytes	2-hydroxysebacate	-0.033	0.193	0.360597
NonClassicalMonocytes	2-hydroxystearate	0.038	0.121	0.260634
NonClassicalMonocytes	2-isopropylmalate	-0.008	0.735	0.847885
NonClassicalMonocytes	2-keto-3-deoxy-gluconate	-0.052	0.0382	0.113197
NonClassicalMonocytes	2-ketocaprylate	0.021	0.388	0.574797
NonClassicalMonocytes	2-linoleoylglycerol (18:2)	0.026	0.286	0.470898
NonClassicalMonocytes	2-methoxyacetaminophen glucuronide*	-0.06	0.0146	0.054408
NonClassicalMonocytes	2-methoxyacetaminophen sulfate*	-0.046	0.0621	0.161894
NonClassicalMonocytes	2-methoxyhydroquinone sulfate (1)	-0.039	0.114	0.250508
NonClassicalMonocytes	2-methoxyhydroquinone sulfate (2)	-0.024	0.336	0.523587
NonClassicalMonocytes	2-methoxyresorcinol sulfate	-0.023	0.345	0.532756
NonClassicalMonocytes	2-methylbutyrylcarnitine (C5)	0.017	0.477	0.654164
NonClassicalMonocytes	2-methylbutyrylglycine	-0.01	0.675	0.805744
NonClassicalMonocytes	2-methylcitrate/homocitrate	-0.022	0.374	0.561017
NonClassicalMonocytes	2-methylserine	0.015	0.533	0.700596
NonClassicalMonocytes	2-myristoyl-GPC (14:0)*	-0.022	0.372	0.559201
NonClassicalMonocytes	2-naphthol sulfate	0.068	0.00646	0.0290544
NonClassicalMonocytes	2-O-methylascorbic acid	-0.045	0.0679	0.172446
NonClassicalMonocytes	2-oleoylglycerol (18:1)	0.005	0.855	0.922295
NonClassicalMonocytes	2-oxindole-3-acetate	0.004	0.882	0.936936
NonClassicalMonocytes	2-oxoarginine*	0.048	0.0514	0.140507
NonClassicalMonocytes	2-palmitoleoyl-GPC (16:1)*	-0.039	0.11	0.244421
NonClassicalMonocytes	2-palmitoyl-GPC (16:0)*	0.027	0.27	0.452967
NonClassicalMonocytes	2-piperidinone	0.029	0.246	0.424378
NonClassicalMonocytes	2-pyrrolidinone	-0.071	0.00417	0.0204443
NonClassicalMonocytes	2-stearoyl-GPE (18:0)*	-0.007	0.785	0.878913
NonClassicalMonocytes	2-stearoyl-GPI (18:0)*	0.089	0.000283	0.00229559
NonClassicalMonocytes	2,2'-methylenebis(6-tert-butyl-p-cresol)	-0.015	0.555	0.717834
NonClassicalMonocytes	2,3-dihydroxy-2-methylbutyrate	-0.053	0.0299	0.0942159
NonClassicalMonocytes	2,3-dihydroxy-5-methylthio-4-pentenoate (DMTPA)*	-0.102	3.89e-05	0.00044602
NonClassicalMonocytes	2,3-dihydroxyisovalerate	-0.022	0.376	0.562826
NonClassicalMonocytes	2,3-dihydroxypyridine	-0.041	0.0951	0.219812
NonClassicalMonocytes	2,4-di-tert-butylphenol	0.033	0.19	0.357292
NonClassicalMonocytes	2,6-dihydroxybenzoic acid	0.035	0.162	0.320846
NonClassicalMonocytes	2,8-quinolinediol sulfate	-0.046	0.0596	0.156883
NonClassicalMonocytes	2'-deoxyuridine	-0.006	0.799	0.888387
NonClassicalMonocytes	2'-O-methylcytidine	0.08	0.00134	0.00825766
NonClassicalMonocytes	2'-O-methyluridine	0	0.994	0.996527
NonClassicalMonocytes	21-hydroxypregnenolone disulfate	0.082	0.0011	0.00703474
NonClassicalMonocytes	21-hydroxypregnenolone monosulfate (1)	0.056	0.0232	0.077453
NonClassicalMonocytes	2R,3R-dihydroxybutyrate	-0.047	0.0595	0.156794
NonClassicalMonocytes	2S,3R-dihydroxybutyrate	-0.053	0.0308	0.0962723
NonClassicalMonocytes	3-(3-amino-3-carboxypropyl)uridine*	-0.087	0.000395	0.00302458
NonClassicalMonocytes	3-(3-hydroxyphenyl)propionate	-0.012	0.617	0.765332
NonClassicalMonocytes	3-(3-hydroxyphenyl)propionate sulfate	-0.004	0.884	0.937537
NonClassicalMonocytes	3-(4-hydroxyphenyl)lactate	-0.037	0.13	0.273873
NonClassicalMonocytes	3-(4-hydroxyphenyl)propionate	-0.008	0.731	0.84567
NonClassicalMonocytes	3-(methylthio)acetaminophen sulfate*	-0.051	0.0386	0.114094
NonClassicalMonocytes	3-(N-acetyl-cystein-S-yl) acetaminophen	-0.05	0.0431	0.123712
NonClassicalMonocytes	3-acetylphenol sulfate	-0.03	0.221	0.395305
NonClassicalMonocytes	3-amino-2-piperidone	-0.068	0.00623	0.0281526
NonClassicalMonocytes	3-aminoisobutyrate	-0.012	0.619	0.766324
NonClassicalMonocytes	3-bromo-5-chloro-2,6-dihydroxybenzoic acid*	0.034	0.175	0.337251
NonClassicalMonocytes	3-carboxy-4-methyl-5-pentyl-2-furanpropionate (3-CMPFP)**	-0.023	0.356	0.543082
NonClassicalMonocytes	3-carboxy-4-methyl-5-propyl-2-furanpropanoate (CMPF)	0.082	0.00086	0.00576294
NonClassicalMonocytes	3-decenoylcarnitine	0.023	0.347	0.534284
NonClassicalMonocytes	3-ethylcatechol sulfate (1)	-0.042	0.09	0.211009
NonClassicalMonocytes	3-ethylcatechol sulfate (2)	-0.03	0.221	0.395278
NonClassicalMonocytes	3-formylindole	0	0.988	0.993547
NonClassicalMonocytes	3-hydroxy-2-ethylpropionate	-0.093	0.000171	0.00151324
NonClassicalMonocytes	3-hydroxy-2-methylpyridine sulfate	-0.046	0.064	0.165109
NonClassicalMonocytes	3-hydroxy-3-methylglutarate	-0.062	0.0119	0.0465989
NonClassicalMonocytes	3-hydroxyadipate	-0.06	0.0144	0.0538658
NonClassicalMonocytes	3-hydroxybutyrate (BHBA)	-0.033	0.177	0.33958
NonClassicalMonocytes	3-hydroxybutyroylglycine**	-0.055	0.0293	0.092769
NonClassicalMonocytes	3-hydroxydecanoate	-0.007	0.779	0.875906
NonClassicalMonocytes	3-hydroxydecanoylcarnitine	-0.018	0.475	0.652128
NonClassicalMonocytes	3-hydroxydodecanedioate*	-0.06	0.0149	0.0552891
NonClassicalMonocytes	3-hydroxyhexanoate	-0.035	0.15	0.304601
NonClassicalMonocytes	3-hydroxyhexanoylcarnitine (1)	-0.029	0.238	0.415238
NonClassicalMonocytes	3-hydroxyhippurate	-0.04	0.108	0.240669
NonClassicalMonocytes	3-hydroxyhippurate sulfate	-0.028	0.258	0.439485
NonClassicalMonocytes	3-hydroxyindolin-2-one sulfate	-0.006	0.795	0.88595
NonClassicalMonocytes	3-hydroxyisobutyrate	-0.078	0.00177	0.0103276
NonClassicalMonocytes	3-hydroxylaurate	-0.014	0.572	0.730212
NonClassicalMonocytes	3-hydroxymyristate	-0.012	0.619	0.766324
NonClassicalMonocytes	3-hydroxyoctanoate	0.015	0.546	0.710661
NonClassicalMonocytes	3-hydroxyoctanoylcarnitine (1)	-0.022	0.383	0.570158
NonClassicalMonocytes	3-hydroxyoctanoylcarnitine (2)	-0.007	0.79	0.882526
NonClassicalMonocytes	3-hydroxyoleate*	0	0.994	0.996551
NonClassicalMonocytes	3-hydroxyoleoylcarnitine	-0.047	0.0573	0.152635
NonClassicalMonocytes	3-hydroxyphenylacetoylglutamine	-0.006	0.814	0.897592
NonClassicalMonocytes	3-hydroxypyridine glucuronide	-0.053	0.0316	0.0982366
NonClassicalMonocytes	3-hydroxypyridine sulfate	-0.05	0.0418	0.120786
NonClassicalMonocytes	3-hydroxysebacate	-0.054	0.029	0.0920119
NonClassicalMonocytes	3-hydroxystachydrine*	-0.039	0.109	0.242867
NonClassicalMonocytes	3-hydroxystearate	0	0.991	0.995355
NonClassicalMonocytes	3-indoleglyoxylic acid	-0.011	0.663	0.796964
NonClassicalMonocytes	3-indoxyl sulfate	0.022	0.382	0.569087
NonClassicalMonocytes	3-methoxycatechol sulfate (1)	-0.007	0.791	0.88297
NonClassicalMonocytes	3-methoxycatechol sulfate (2)	-0.031	0.209	0.380304
NonClassicalMonocytes	3-methoxytyramine sulfate	0.017	0.497	0.670285
NonClassicalMonocytes	3-methoxytyrosine	0.009	0.719	0.837622
NonClassicalMonocytes	3-methyl catechol sulfate (1)	-0.022	0.378	0.564446
NonClassicalMonocytes	3-methyl catechol sulfate (2)	-0.027	0.269	0.452513
NonClassicalMonocytes	3-methyl-2-oxobutyrate	-0.049	0.0481	0.133495
NonClassicalMonocytes	3-methyl-2-oxovalerate	-0.039	0.113	0.248115
NonClassicalMonocytes	3-methyladipate	-0.034	0.173	0.334114
NonClassicalMonocytes	3-methylcrotonylglycine	0.011	0.668	0.800747
NonClassicalMonocytes	3-methylcytidine	-0.059	0.0192	0.0672531
NonClassicalMonocytes	3-methylglutaconate	-0.068	0.00559	0.0258941
NonClassicalMonocytes	3-methylglutarylcarnitine (2)	-0.06	0.0162	0.0590586
NonClassicalMonocytes	3-methylhistidine	-0.015	0.541	0.706865
NonClassicalMonocytes	3-methylxanthine	-0.039	0.12	0.258923
NonClassicalMonocytes	3-phenylpropionate (hydrocinnamate)	0.094	0.000135	0.00125295
NonClassicalMonocytes	3-phosphoglycerate	0.011	0.648	0.786761
NonClassicalMonocytes	3-ureidopropionate	0.016	0.508	0.680112
NonClassicalMonocytes	3,4-dihydroxybutyrate	-0.091	0.000288	0.00232923
NonClassicalMonocytes	3,5-dichloro-2,6-dihydroxybenzoic acid	0.031	0.213	0.386034
NonClassicalMonocytes	3,7-dimethylurate	-0.015	0.549	0.713393
NonClassicalMonocytes	3beta-hydroxy-5-cholenoate	0.083	0.000715	0.00496638
NonClassicalMonocytes	3beta-hydroxy-5-cholestenoate	0.017	0.493	0.668177
NonClassicalMonocytes	3beta,7alpha-dihydroxy-5-cholestenoate	-0.006	0.799	0.888232
NonClassicalMonocytes	4-acetamidobenzoate	-0.009	0.713	0.832696
NonClassicalMonocytes	4-acetamidobutanoate	-0.089	0.000312	0.00248863
NonClassicalMonocytes	4-acetamidophenol	-0.028	0.259	0.439968
NonClassicalMonocytes	4-acetamidophenylglucuronide	-0.052	0.0329	0.1013
NonClassicalMonocytes	4-acetaminophen sulfate	-0.035	0.159	0.31604
NonClassicalMonocytes	4-acetylcatechol sulfate (1)	-0.031	0.208	0.379227
NonClassicalMonocytes	4-acetylphenol sulfate	0.017	0.48	0.657225
NonClassicalMonocytes	4-allylcatechol sulfate	0.059	0.0164	0.0597858
NonClassicalMonocytes	4-allylphenol sulfate	0.029	0.239	0.416343
NonClassicalMonocytes	4-chlorobenzoic acid	0.018	0.47	0.648213
NonClassicalMonocytes	4-cholesten-3-one	-0.011	0.665	0.798468
NonClassicalMonocytes	4-ethyl-2-methoxyphenol sulfate	-0.022	0.37	0.55768
NonClassicalMonocytes	4-ethylcatechol sulfate	-0.023	0.353	0.540179
NonClassicalMonocytes	4-ethylphenylsulfate	0.033	0.18	0.344264
NonClassicalMonocytes	4-guanidinobutanoate	0.029	0.249	0.42786
NonClassicalMonocytes	4-hydroxy-2-oxoglutaric acid	0.047	0.058	0.154024
NonClassicalMonocytes	4-hydroxychlorothalonil	-0.04	0.107	0.240036
NonClassicalMonocytes	4-hydroxycoumarin	0.034	0.173	0.334693
NonClassicalMonocytes	4-hydroxyglutamate	-0.014	0.579	0.736191
NonClassicalMonocytes	4-hydroxyhippurate	-0.033	0.181	0.34562
NonClassicalMonocytes	4-hydroxyphenylacetate	-0.019	0.449	0.62908
NonClassicalMonocytes	4-hydroxyphenylacetoylcarnitine	-0.049	0.0475	0.132547
NonClassicalMonocytes	4-hydroxyphenylacetylglutamine	-0.063	0.0111	0.0442208
NonClassicalMonocytes	4-hydroxyphenylpyruvate	-0.051	0.04	0.117046
NonClassicalMonocytes	4-imidazoleacetate	0.045	0.066	0.169173
NonClassicalMonocytes	4-methoxyphenol sulfate	0.027	0.272	0.455219
NonClassicalMonocytes	4-methyl-2-oxopentanoate	-0.028	0.261	0.442455
NonClassicalMonocytes	4-methylcatechol sulfate	-0.005	0.846	0.917125
NonClassicalMonocytes	4-methylguaiacol sulfate	-0.001	0.978	0.988821
NonClassicalMonocytes	4-methylhexanoylglutamine	-0.104	2.15e-05	0.000270193
NonClassicalMonocytes	4-oxo-retinoic acid	0.032	0.195	0.363661
NonClassicalMonocytes	4-vinylcatechol sulfate	-0.036	0.146	0.298763
NonClassicalMonocytes	4-vinylguaiacol glucuronide	-0.019	0.435	0.616793
NonClassicalMonocytes	4-vinylguaiacol sulfate	-0.026	0.295	0.481424
NonClassicalMonocytes	4-vinylphenol sulfate	0.011	0.648	0.787196
NonClassicalMonocytes	5-(galactosylhydroxy)-lysine	-0.051	0.0401	0.117258
NonClassicalMonocytes	5-acetylamino-6-amino-3-methyluracil	-0.056	0.024	0.0794618
NonClassicalMonocytes	5-acetylamino-6-formylamino-3-methyluracil	-0.035	0.16	0.318367
NonClassicalMonocytes	5-dodecenoate (12:1n7)	-0.036	0.149	0.302623
NonClassicalMonocytes	5-dodecenoylcarnitine (C12:1)	-0.06	0.0156	0.0575728
NonClassicalMonocytes	5-hydroxy-2-methylpyridine sulfate	-0.031	0.205	0.376467
NonClassicalMonocytes	5-hydroxyhexanoate	0.006	0.8	0.889138
NonClassicalMonocytes	5-hydroxyindole sulfate	0.031	0.211	0.383359
NonClassicalMonocytes	5-hydroxyindoleacetate	-0.05	0.044	0.125319
NonClassicalMonocytes	5-hydroxylysine	-0.008	0.736	0.848987
NonClassicalMonocytes	5-hydroxymethyl-2-furoic acid	-0.057	0.0216	0.0734092
NonClassicalMonocytes	5-hydroxymethyl-2-furoylcarnitine*	-0.044	0.0723	0.180798
NonClassicalMonocytes	5-methylthioadenosine (MTA)	-0.089	0.000325	0.00257866
NonClassicalMonocytes	5-methyluridine (ribothymidine)	0.005	0.845	0.916621
NonClassicalMonocytes	5-oxoproline	-0.017	0.502	0.675791
NonClassicalMonocytes	5,6-dihydrothymine	0.023	0.36	0.547743
NonClassicalMonocytes	5,6-dihydrouracil	0.023	0.35	0.537322
NonClassicalMonocytes	5,6-dihydrouridine	-0.062	0.0115	0.0453926
NonClassicalMonocytes	5alpha-androstan-3alpha,17alpha-diol monosulfate	-0.007	0.785	0.879192
NonClassicalMonocytes	5alpha-androstan-3alpha,17beta-diol 17-glucuronide	0.005	0.848	0.917797
NonClassicalMonocytes	5alpha-androstan-3alpha,17beta-diol disulfate	-0.03	0.228	0.403315
NonClassicalMonocytes	5alpha-androstan-3alpha,17beta-diol monosulfate (1)	0.012	0.625	0.770487
NonClassicalMonocytes	5alpha-androstan-3alpha,17beta-diol monosulfate (2)	-0.001	0.964	0.981847
NonClassicalMonocytes	5alpha-androstan-3beta,17alpha-diol disulfate	0.026	0.298	0.484642
NonClassicalMonocytes	5alpha-androstan-3beta,17beta-diol disulfate	0	0.987	0.992793
NonClassicalMonocytes	5alpha-androstan-3beta,17beta-diol monosulfate (2)	0.016	0.51	0.68179
NonClassicalMonocytes	5alpha-pregnan-3beta,20alpha-diol disulfate	0.061	0.0134	0.0511909
NonClassicalMonocytes	5alpha-pregnan-3beta,20alpha-diol monosulfate (2)	0.065	0.00907	0.0378289
NonClassicalMonocytes	5alpha-pregnan-3beta,20beta-diol monosulfate (1)	0.055	0.0246	0.0808814
NonClassicalMonocytes	5alpha-pregnan-diol disulfate	0.029	0.238	0.415316
NonClassicalMonocytes	6-bromotryptophan	0.043	0.0816	0.19724
NonClassicalMonocytes	6-hydroxyindole sulfate	0.01	0.693	0.820047
NonClassicalMonocytes	6-oxopiperidine-2-carboxylate	-0.053	0.0306	0.0959698
NonClassicalMonocytes	7-dehydrocholesterol	-0.021	0.39	0.576419
NonClassicalMonocytes	7-hydroxyindole sulfate	0.054	0.029	0.0921847
NonClassicalMonocytes	7-ketodeoxycholate	-0.01	0.694	0.820272
NonClassicalMonocytes	7-methylguanine	-0.023	0.346	0.533537
NonClassicalMonocytes	7-methylurate	-0.052	0.0359	0.108231
NonClassicalMonocytes	7-methylxanthine	-0.031	0.217	0.390445
NonClassicalMonocytes	7alpha-hydroxy-3-oxo-4-cholestenoate (7-Hoca)	0.056	0.0242	0.0797911
NonClassicalMonocytes	8-methoxykynurenate	-0.051	0.0385	0.113817
NonClassicalMonocytes	9-hydroxystearate	-0.032	0.199	0.368591
NonClassicalMonocytes	9,10-DiHOME	0.028	0.271	0.455012
NonClassicalMonocytes	acesulfame	-0.007	0.777	0.87477
NonClassicalMonocytes	acetoacetate	-0.005	0.842	0.914311
NonClassicalMonocytes	acetylcarnitine (C2)	-0.03	0.231	0.40719
NonClassicalMonocytes	acisoga	-0.002	0.924	0.960562
NonClassicalMonocytes	aconitate [cis or trans]	-0.009	0.708	0.829778
NonClassicalMonocytes	adenine	-0.075	0.00243	0.0132719
NonClassicalMonocytes	adenosine	-0.044	0.0744	0.184663
NonClassicalMonocytes	adenosine 3',5'-cyclic monophosphate (cAMP)	-0.042	0.0977	0.224271
NonClassicalMonocytes	adenosine 5'-monophosphate (AMP)	-0.065	0.00826	0.0353302
NonClassicalMonocytes	adipate (C6-DC)	-0.074	0.00258	0.0139378
NonClassicalMonocytes	adipoylcarnitine (C6-DC)	-0.077	0.00164	0.00970521
NonClassicalMonocytes	adrenate (22:4n6)	-0.076	0.00243	0.0132742
NonClassicalMonocytes	adrenoylcarnitine (C22:4)*	0.005	0.853	0.921698
NonClassicalMonocytes	alanine	-0.033	0.18	0.343694
NonClassicalMonocytes	allantoin	0.008	0.753	0.858888
NonClassicalMonocytes	alliin	-0.01	0.696	0.821881
NonClassicalMonocytes	allo-threonine	0.017	0.492	0.666609
NonClassicalMonocytes	alpha-CEHC glucuronide*	-0.001	0.981	0.990268
NonClassicalMonocytes	alpha-CEHC sulfate	-0.03	0.23	0.405259
NonClassicalMonocytes	alpha-CMBHC glucuronide	0.013	0.601	0.75318
NonClassicalMonocytes	alpha-hydroxyisocaproate	0.018	0.472	0.649979
NonClassicalMonocytes	alpha-hydroxyisovalerate	0.016	0.525	0.694333
NonClassicalMonocytes	alpha-ketobutyrate	-0.033	0.197	0.365979
NonClassicalMonocytes	alpha-ketoglutaramate*	-0.019	0.435	0.616793
NonClassicalMonocytes	alpha-ketoglutarate	-0.036	0.147	0.29992
NonClassicalMonocytes	alpha-tocopherol	0.028	0.253	0.432638
NonClassicalMonocytes	andro steroid monosulfate C19H28O6S (1)*	0.111	5.92e-06	9.08109e-05
NonClassicalMonocytes	androstenediol (3alpha, 17alpha) monosulfate (2)	0.084	0.00065	0.00459581
NonClassicalMonocytes	androstenediol (3alpha, 17alpha) monosulfate (3)	0.012	0.618	0.765594
NonClassicalMonocytes	androstenediol (3beta,17beta) disulfate (1)	0.059	0.0163	0.0595884
NonClassicalMonocytes	androstenediol (3beta,17beta) disulfate (2)	0.06	0.0145	0.0542872
NonClassicalMonocytes	androstenediol (3beta,17beta) monosulfate (1)	0.103	3.28e-05	0.000386399
NonClassicalMonocytes	androstenediol (3beta,17beta) monosulfate (2)	0.097	7.95e-05	0.000811123
NonClassicalMonocytes	androsterone glucuronide	0.064	0.00959	0.0395247
NonClassicalMonocytes	androsterone sulfate	0.046	0.0626	0.162748
NonClassicalMonocytes	anthranilate	0.089	0.000272	0.00223029
NonClassicalMonocytes	arabinose	-0.066	0.00695	0.030828
NonClassicalMonocytes	arabitol/xylitol	-0.052	0.0362	0.108737
NonClassicalMonocytes	arabonate/xylonate	-0.035	0.157	0.312855
NonClassicalMonocytes	arachidate (20:0)	-0.056	0.0223	0.0753706
NonClassicalMonocytes	arachidonate (20:4n6)	-0.023	0.344	0.532337
NonClassicalMonocytes	arachidonoylcarnitine (C20:4)	0.027	0.269	0.452206
NonClassicalMonocytes	arachidonoylcholine	0.092	0.000239	0.00199918
NonClassicalMonocytes	arachidoylcarnitine (C20)*	0.013	0.596	0.74889
NonClassicalMonocytes	argininate*	0.004	0.885	0.938344
NonClassicalMonocytes	arginine	0.05	0.0427	0.122803
NonClassicalMonocytes	ascorbic acid 2-sulfate	-0.032	0.205	0.375757
NonClassicalMonocytes	ascorbic acid 3-sulfate*	0.017	0.495	0.669203
NonClassicalMonocytes	asparagine	0.09	0.000252	0.00208461
NonClassicalMonocytes	aspartate	-0.032	0.196	0.364604
NonClassicalMonocytes	azelate (C9-DC)	-0.016	0.528	0.696906
NonClassicalMonocytes	behenoyl dihydrosphingomyelin (d18:0/22:0)*	0.021	0.386	0.57293
NonClassicalMonocytes	behenoyl sphingomyelin (d18:1/22:0)*	-0.008	0.732	0.846394
NonClassicalMonocytes	behenoylcarnitine (C22)*	-0.026	0.295	0.481424
NonClassicalMonocytes	benzoate	-0.063	0.0108	0.0432977
NonClassicalMonocytes	benzoylcarnitine*	-0.025	0.312	0.497793
NonClassicalMonocytes	beta-alanine	-0.04	0.113	0.248306
NonClassicalMonocytes	beta-citrylglutamate	-0.115	3.43e-06	5.70996e-05
NonClassicalMonocytes	beta-cryptoxanthin	0.06	0.0172	0.0620026
NonClassicalMonocytes	beta-hydroxyisovalerate	-0.017	0.501	0.675185
NonClassicalMonocytes	beta-hydroxyisovaleroylcarnitine	-0.013	0.595	0.74844
NonClassicalMonocytes	betaine	0.049	0.0454	0.128223
NonClassicalMonocytes	bilirubin (E,E)*	0.018	0.461	0.64124
NonClassicalMonocytes	bilirubin (E,Z or Z,E)*	0.005	0.833	0.90847
NonClassicalMonocytes	bilirubin (Z,Z)	0.003	0.917	0.956328
NonClassicalMonocytes	bilirubin degradation product, C16H18N2O5 (1)**	-0.007	0.774	0.872925
NonClassicalMonocytes	bilirubin degradation product, C16H18N2O5 (2)**	0.004	0.882	0.936936
NonClassicalMonocytes	bilirubin degradation product, C16H18N2O5 (3)**	0.015	0.548	0.712489
NonClassicalMonocytes	bilirubin degradation product, C16H18N2O5 (4)**	0.017	0.502	0.675349
NonClassicalMonocytes	bilirubin degradation product, C17H18N2O4 (1)**	0.019	0.43	0.612954
NonClassicalMonocytes	bilirubin degradation product, C17H18N2O4 (2)**	0.013	0.608	0.759025
NonClassicalMonocytes	bilirubin degradation product, C17H18N2O4 (3)**	0.016	0.529	0.69815
NonClassicalMonocytes	bilirubin degradation product, C17H20N2O5 (1)**	-0.003	0.899	0.945501
NonClassicalMonocytes	bilirubin degradation product, C17H20N2O5 (2)**	0.004	0.866	0.928488
NonClassicalMonocytes	biliverdin	0.005	0.835	0.910144
NonClassicalMonocytes	branched chain 14:0 dicarboxylic acid**	0.045	0.0689	0.174214
NonClassicalMonocytes	branched-chain, straight-chain, or cyclopropyl 10:1 fatty acid (1)*	-0.035	0.161	0.318951
NonClassicalMonocytes	branched-chain, straight-chain, or cyclopropyl 10:1 fatty acid (2)*	-0.001	0.974	0.98694
NonClassicalMonocytes	branched-chain, straight-chain, or cyclopropyl 12:1 fatty acid*	-0.009	0.707	0.828832
NonClassicalMonocytes	butyrate/isobutyrate (4:0)	0.023	0.345	0.532882
NonClassicalMonocytes	butyrylcarnitine (C4)	-0.028	0.275	0.459149
NonClassicalMonocytes	butyrylglycine	-0.006	0.815	0.897825
NonClassicalMonocytes	C-glycosyltryptophan	-0.12	1.41e-06	2.68968e-05
NonClassicalMonocytes	caffeic acid sulfate	-0.04	0.105	0.236462
NonClassicalMonocytes	caffeine	-0.018	0.462	0.641625
NonClassicalMonocytes	campesterol	0.005	0.827	0.905667
NonClassicalMonocytes	caprate (10:0)	-0.021	0.404	0.589165
NonClassicalMonocytes	caproate (6:0)	0.009	0.717	0.836175
NonClassicalMonocytes	caprylate (8:0)	0.013	0.591	0.744644
NonClassicalMonocytes	carboxyethyl-GABA	0.017	0.484	0.660833
NonClassicalMonocytes	carboxyibuprofen	-0.017	0.496	0.669567
NonClassicalMonocytes	carnitine	0.026	0.292	0.477948
NonClassicalMonocytes	carnitine of C10H14O2 (5)*	-0.077	0.00185	0.0106593
NonClassicalMonocytes	carotene diol (1)	0.047	0.0567	0.151418
NonClassicalMonocytes	carotene diol (2)	0.05	0.0438	0.125041
NonClassicalMonocytes	carotene diol (3)	0.037	0.136	0.282863
NonClassicalMonocytes	catechol glucuronide	-0.025	0.305	0.491444
NonClassicalMonocytes	catechol sulfate	-0.032	0.198	0.367026
NonClassicalMonocytes	ceramide (d16:1/24:1, d18:1/22:1)*	-0.05	0.041	0.119261
NonClassicalMonocytes	ceramide (d18:1/14:0, d16:1/16:0)*	-0.061	0.0127	0.0490751
NonClassicalMonocytes	ceramide (d18:1/20:0, d16:1/22:0, d20:1/18:0)*	-0.043	0.0789	0.192275
NonClassicalMonocytes	ceramide (d18:2/24:1, d18:1/24:2)*	-0.078	0.00192	0.0109863
NonClassicalMonocytes	cerotoylcarnitine (C26)*	-0.01	0.688	0.815776
NonClassicalMonocytes	chenodeoxycholate	-0.022	0.373	0.559779
NonClassicalMonocytes	chenodeoxycholic acid sulfate (1)	-0.051	0.0374	0.111305
NonClassicalMonocytes	chiro-inositol	-0.032	0.188	0.353945
NonClassicalMonocytes	cholate	-0.01	0.673	0.804162
NonClassicalMonocytes	cholesterol	0.011	0.67	0.802132
NonClassicalMonocytes	cholesterol sulfate	0.075	0.00239	0.0130816
NonClassicalMonocytes	cholic acid glucuronide	-0.049	0.0463	0.12998
NonClassicalMonocytes	choline	0.027	0.276	0.460658
NonClassicalMonocytes	choline phosphate	0.042	0.0879	0.207792
NonClassicalMonocytes	cinnamoylglycine	0.023	0.348	0.535846
NonClassicalMonocytes	cis-3,4-methyleneheptanoate	0.041	0.096	0.221322
NonClassicalMonocytes	cis-3,4-methyleneheptanoylcarnitine	0.001	0.976	0.988066
NonClassicalMonocytes	cis-3,4-methyleneheptanoylglycine	-0.068	0.00591	0.0270155
NonClassicalMonocytes	cis-4-decenoate (10:1n6)*	0.003	0.915	0.955262
NonClassicalMonocytes	cis-4-decenoylcarnitine (C10:1)	-0.036	0.144	0.296208
NonClassicalMonocytes	cis-urocanate	0.006	0.8	0.88897
NonClassicalMonocytes	citraconate/glutaconate	-0.074	0.00274	0.0146579
NonClassicalMonocytes	citramalate	-0.078	0.00152	0.00915338
NonClassicalMonocytes	citrate	0.019	0.434	0.615979
NonClassicalMonocytes	citrulline	0.007	0.778	0.875299
NonClassicalMonocytes	corticosterone	0.113	4.24e-06	6.86888e-05
NonClassicalMonocytes	cortisol	-0.061	0.0143	0.0536739
NonClassicalMonocytes	cortisone	-0.051	0.0401	0.11728
NonClassicalMonocytes	cortolone glucuronide (1)	0.114	3.15e-06	5.31056e-05
NonClassicalMonocytes	creatine	0.002	0.926	0.961285
NonClassicalMonocytes	creatinine	-0.064	0.00993	0.0405424
NonClassicalMonocytes	cyclo(gly-pro)	-0.042	0.0863	0.205046
NonClassicalMonocytes	cyclo(leu-pro)	-0.019	0.45	0.629602
NonClassicalMonocytes	cyclo(pro-val)	-0.013	0.586	0.740829
NonClassicalMonocytes	cys-gly, oxidized	0.099	5.85e-05	0.00062726
NonClassicalMonocytes	cystathionine	-0.072	0.00374	0.0187579
NonClassicalMonocytes	cysteine	-0.078	0.00155	0.00929449
NonClassicalMonocytes	cysteine s-sulfate	-0.038	0.125	0.267031
NonClassicalMonocytes	cysteine sulfinic acid	-0.017	0.498	0.672055
NonClassicalMonocytes	cysteine-glutathione disulfide	0.019	0.434	0.616266
NonClassicalMonocytes	cysteinylglycine	0.001	0.973	0.986647
NonClassicalMonocytes	cysteinylglycine disulfide*	-0.008	0.752	0.858578
NonClassicalMonocytes	cystine	-0.028	0.257	0.43799
NonClassicalMonocytes	cytidine	-0.02	0.408	0.593554
NonClassicalMonocytes	cytosine	-0.014	0.56	0.721076
NonClassicalMonocytes	daidzein sulfate (2)	0.024	0.324	0.510821
NonClassicalMonocytes	decadienedioic acid (C10:2-DC)**	-0.044	0.0817	0.197422
NonClassicalMonocytes	decanoylcarnitine (C10)	-0.023	0.344	0.531814
NonClassicalMonocytes	dehydroepiandrosterone sulfate (DHEA-S)	0.138	2.53e-08	7.96825e-07
NonClassicalMonocytes	delta-CEHC	-0.069	0.00586	0.0267969
NonClassicalMonocytes	delta-CEHC glucuronide	-0.079	0.00132	0.00816274
NonClassicalMonocytes	deoxycarnitine	0.032	0.197	0.366239
NonClassicalMonocytes	deoxycholate	0.032	0.194	0.361734
NonClassicalMonocytes	deoxycholic acid 12-sulfate*	-0.023	0.355	0.541971
NonClassicalMonocytes	deoxycholic acid glucuronide	-0.062	0.0114	0.0450894
NonClassicalMonocytes	dexpanthenol	-0.028	0.259	0.440324
NonClassicalMonocytes	diacylglycerol (16:1/18:2 [2], 16:0/18:3 [1])*	-0.042	0.0899	0.210863
NonClassicalMonocytes	dihomo-linoleate (20:2n6)	-0.08	0.00122	0.00766617
NonClassicalMonocytes	dihomo-linolenate (20:3n3 or n6)	-0.051	0.039	0.114977
NonClassicalMonocytes	dihomo-linolenoyl-choline	0.071	0.0041	0.0201655
NonClassicalMonocytes	dihomo-linolenoylcarnitine (C20:3n3 or 6)*	0.006	0.794	0.885372
NonClassicalMonocytes	dihomo-linoleoylcarnitine (C20:2)*	-0.035	0.161	0.319668
NonClassicalMonocytes	dihydrocaffeate sulfate (2)	-0.024	0.33	0.516331
NonClassicalMonocytes	dihydroferulate	0	0.989	0.993967
NonClassicalMonocytes	dihydroferulic acid sulfate	-0.013	0.608	0.758463
NonClassicalMonocytes	dihydroorotate	-0.039	0.115	0.25227
NonClassicalMonocytes	dimethyl sulfone	-0.012	0.62	0.766958
NonClassicalMonocytes	dimethylarginine (SDMA + ADMA)	-0.024	0.328	0.514541
NonClassicalMonocytes	dimethylglycine	-0.05	0.044	0.125296
NonClassicalMonocytes	dimethylguanidino valeric acid (DMGV)*	-0.069	0.00527	0.0247645
NonClassicalMonocytes	docosadienoate (22:2n6)	-0.106	1.78e-05	0.000229767
NonClassicalMonocytes	docosadioate (C22-DC)	-0.018	0.463	0.642118
NonClassicalMonocytes	docosahexaenoate (DHA; 22:6n3)	0.042	0.0882	0.208083
NonClassicalMonocytes	docosahexaenoylcarnitine (C22:6)*	0.059	0.0171	0.0617385
NonClassicalMonocytes	docosahexaenoylcholine	0.107	1.38e-05	0.000188149
NonClassicalMonocytes	docosapentaenoate (n3 DPA; 22:5n3)	-0.028	0.264	0.445347
NonClassicalMonocytes	docosapentaenoate (n6 DPA; 22:5n6)	-0.028	0.266	0.448192
NonClassicalMonocytes	docosapentaenoylcarnitine (C22:5n3)*	0.072	0.00324	0.0167419
NonClassicalMonocytes	docosatrienoate (22:3n3)	-0.09	0.000248	0.00206246
NonClassicalMonocytes	docosatrienoate (22:3n6)*	-0.069	0.00503	0.0238194
NonClassicalMonocytes	dodecadienoate (12:2)*	0.029	0.234	0.410177
NonClassicalMonocytes	dodecanedioate (C12-DC)	-0.056	0.0232	0.0774866
NonClassicalMonocytes	dodecenedioate (C12:1-DC)*	-0.032	0.202	0.372277
NonClassicalMonocytes	dopamine 3-O-sulfate	0.018	0.462	0.641465
NonClassicalMonocytes	dopamine 4-sulfate	0.022	0.378	0.564757
NonClassicalMonocytes	ectoine	0.01	0.688	0.815776
NonClassicalMonocytes	EDTA	-0.004	0.871	0.931295
NonClassicalMonocytes	eicosanedioate (C20-DC)	-0.022	0.378	0.564832
NonClassicalMonocytes	eicosapentaenoate (EPA; 20:5n3)	0.022	0.365	0.552968
NonClassicalMonocytes	eicosapentaenoylcholine	0.109	9.4e-06	0.000134558
NonClassicalMonocytes	eicosenedioate (C20:1-DC)*	0	0.989	0.993967
NonClassicalMonocytes	eicosenoate (20:1)	-0.065	0.00814	0.0349653
NonClassicalMonocytes	eicosenoylcarnitine (C20:1)*	-0.023	0.363	0.551115
NonClassicalMonocytes	enterolactone sulfate	0.082	0.0009	0.00596555
NonClassicalMonocytes	epiandrosterone sulfate	0.045	0.0693	0.174894
NonClassicalMonocytes	ergothioneine	0.05	0.0452	0.127849
NonClassicalMonocytes	erucate (22:1n9)	-0.073	0.0032	0.0166175
NonClassicalMonocytes	erucoylcarnitine (C22:1)*	-0.024	0.328	0.514513
NonClassicalMonocytes	erythritol	-0.066	0.00796	0.0343294
NonClassicalMonocytes	erythronate*	-0.078	0.00179	0.0104008
NonClassicalMonocytes	estrone 3-sulfate	-0.005	0.827	0.905667
NonClassicalMonocytes	ethyl alpha-glucopyranoside	0.003	0.891	0.94117
NonClassicalMonocytes	ethyl beta-glucopyranoside	0.004	0.865	0.927853
NonClassicalMonocytes	ethyl glucuronide	-0.007	0.779	0.875853
NonClassicalMonocytes	ethylmalonate	-0.083	0.000799	0.0054233
NonClassicalMonocytes	etiocholanolone glucuronide	0.008	0.74	0.851676
NonClassicalMonocytes	eugenol sulfate	-0.012	0.618	0.766157
NonClassicalMonocytes	ferulic acid 4-sulfate	-0.032	0.188	0.354133
NonClassicalMonocytes	feruloylquinate (4)	-0.048	0.0504	0.138418
NonClassicalMonocytes	fibrinopeptide A, des-ala(1)*	0.022	0.381	0.567881
NonClassicalMonocytes	fibrinopeptide A*	0.007	0.784	0.878487
NonClassicalMonocytes	flavin adenine dinucleotide (FAD)	-0.014	0.559	0.720502
NonClassicalMonocytes	formiminoglutamate	-0.042	0.0887	0.208944
NonClassicalMonocytes	fructose	-0.024	0.331	0.518594
NonClassicalMonocytes	fructosyllysine	-0.059	0.0171	0.0617273
NonClassicalMonocytes	fumarate	-0.08	0.00115	0.00731507
NonClassicalMonocytes	furaneol sulfate	-0.034	0.173	0.334017
NonClassicalMonocytes	galactonate	-0.045	0.0708	0.177854
NonClassicalMonocytes	gamma-carboxyglutamate	-0.084	0.000734	0.005072
NonClassicalMonocytes	gamma-CEHC	-0.028	0.264	0.44587
NonClassicalMonocytes	gamma-CEHC glucuronide*	-0.053	0.0316	0.0983652
NonClassicalMonocytes	gamma-CEHC sulfate	-0.024	0.334	0.52103
NonClassicalMonocytes	gamma-glutamyl-2-aminobutyrate	0.012	0.619	0.766324
NonClassicalMonocytes	gamma-glutamyl-alpha-lysine	-0.023	0.353	0.54018
NonClassicalMonocytes	gamma-glutamyl-epsilon-lysine	-0.021	0.392	0.578143
NonClassicalMonocytes	gamma-glutamylalanine	-0.016	0.522	0.692138
NonClassicalMonocytes	gamma-glutamylcitrulline*	0.034	0.17	0.330937
NonClassicalMonocytes	gamma-glutamylglutamate	-0.039	0.113	0.248115
NonClassicalMonocytes	gamma-glutamylglutamine	0.056	0.0234	0.0777581
NonClassicalMonocytes	gamma-glutamylglycine	0.032	0.189	0.356159
NonClassicalMonocytes	gamma-glutamylhistidine	0.015	0.551	0.71451
NonClassicalMonocytes	gamma-glutamylisoleucine*	-0.065	0.00793	0.0342397
NonClassicalMonocytes	gamma-glutamylleucine	-0.025	0.304	0.491349
NonClassicalMonocytes	gamma-glutamylmethionine	0.055	0.0266	0.0859097
NonClassicalMonocytes	gamma-glutamylphenylalanine	-0.068	0.00556	0.0258068
NonClassicalMonocytes	gamma-glutamylthreonine	0.001	0.983	0.990863
NonClassicalMonocytes	gamma-glutamyltryptophan	-0.044	0.0757	0.186941
NonClassicalMonocytes	gamma-glutamyltyrosine	0.011	0.672	0.803255
NonClassicalMonocytes	gamma-glutamylvaline	-0.069	0.00561	0.025961
NonClassicalMonocytes	gamma-tocopherol/beta-tocopherol	-0.073	0.00307	0.0160605
NonClassicalMonocytes	genistein sulfate*	0.029	0.245	0.423423
NonClassicalMonocytes	gentisate	-0.019	0.449	0.629479
NonClassicalMonocytes	GlcNAc sulfate conjugate of C21H34O2 steroid**	0.05	0.0409	0.119038
NonClassicalMonocytes	gluconate	-0.062	0.013	0.0500293
NonClassicalMonocytes	glucose	-0.108	1.3e-05	0.000177447
NonClassicalMonocytes	glucuronate	-0.065	0.00854	0.0361406
NonClassicalMonocytes	glucuronide of C10H18O2 (1)*	-0.016	0.509	0.680707
NonClassicalMonocytes	glucuronide of C10H18O2 (7)*	-0.028	0.254	0.434865
NonClassicalMonocytes	glucuronide of C10H18O2 (8)*	-0.022	0.366	0.554029
NonClassicalMonocytes	glucuronide of C12H22O4 (1)*	-0.007	0.785	0.879269
NonClassicalMonocytes	glucuronide of C12H22O4 (2)*	-0.017	0.48	0.657383
NonClassicalMonocytes	glucuronide of C14H26O4 (1)*	-0.02	0.417	0.601042
NonClassicalMonocytes	glucuronide of piperine metabolite C17H21NO3 (3)*	0.009	0.724	0.840307
NonClassicalMonocytes	glucuronide of piperine metabolite C17H21NO3 (4)*	0.019	0.442	0.623695
NonClassicalMonocytes	glucuronide of piperine metabolite C17H21NO3 (5)*	0.01	0.677	0.8082
NonClassicalMonocytes	glutamate	-0.035	0.153	0.308356
NonClassicalMonocytes	glutamate, gamma-methyl ester	-0.011	0.666	0.799644
NonClassicalMonocytes	glutamine	0.064	0.01	0.0407518
NonClassicalMonocytes	glutamine conjugate of C6H10O2 (1)*	-0.085	0.000587	0.00421203
NonClassicalMonocytes	glutamine conjugate of C6H10O2 (2)*	-0.08	0.00117	0.00739794
NonClassicalMonocytes	glutamine conjugate of C7H12O2*	-0.075	0.00221	0.0123019
NonClassicalMonocytes	glutamine_degradant*	-0.084	0.000621	0.0044169
NonClassicalMonocytes	glutarate (C5-DC)	0.004	0.864	0.927385
NonClassicalMonocytes	glutarylcarnitine (C5-DC)	-0.036	0.145	0.296536
NonClassicalMonocytes	glycerate	0.056	0.0224	0.0754718
NonClassicalMonocytes	glycerol	-0.073	0.00325	0.0168094
NonClassicalMonocytes	glycerol 3-phosphate	0.066	0.00771	0.0334615
NonClassicalMonocytes	glycerophosphoethanolamine	0.005	0.843	0.915498
NonClassicalMonocytes	glycerophosphoinositol*	-0.018	0.475	0.652681
NonClassicalMonocytes	glycerophosphorylcholine (GPC)	0.032	0.192	0.359277
NonClassicalMonocytes	glycine	0.082	0.000812	0.00548729
NonClassicalMonocytes	glycine conjugate of C10H12O2*	-0.041	0.0982	0.225212
NonClassicalMonocytes	glycine conjugate of C10H14O2 (1)*	-0.064	0.00927	0.0385449
NonClassicalMonocytes	glyco-beta-muricholate**	0.095	0.000107	0.00103194
NonClassicalMonocytes	glycochenodeoxycholate	0.038	0.12	0.260086
NonClassicalMonocytes	glycochenodeoxycholate 3-sulfate	-0.013	0.59	0.744234
NonClassicalMonocytes	glycochenodeoxycholate glucuronide (1)	0.033	0.183	0.34731
NonClassicalMonocytes	glycocholate	0.045	0.0675	0.171966
NonClassicalMonocytes	glycocholate glucuronide (1)	0.028	0.263	0.444205
NonClassicalMonocytes	glycocholenate sulfate*	-0.003	0.919	0.957502
NonClassicalMonocytes	glycodeoxycholate	0.047	0.0559	0.149603
NonClassicalMonocytes	glycodeoxycholate 3-sulfate	0.019	0.45	0.630384
NonClassicalMonocytes	glycodeoxycholate glucuronide (1)	-0.008	0.753	0.858888
NonClassicalMonocytes	glycohyocholate	0.08	0.00108	0.0069446
NonClassicalMonocytes	glycolithocholate	0.043	0.0834	0.200215
NonClassicalMonocytes	glycolithocholate sulfate*	0.019	0.443	0.624919
NonClassicalMonocytes	glycosyl ceramide (d18:1/20:0, d16:1/22:0)*	-0.028	0.259	0.440312
NonClassicalMonocytes	glycosyl ceramide (d18:2/24:1, d18:1/24:2)*	-0.008	0.761	0.864532
NonClassicalMonocytes	glycosyl-N-(2-hydroxynervonoyl)-sphingosine (d18:1/24:1(2OH))*	0.023	0.345	0.532729
NonClassicalMonocytes	glycosyl-N-behenoyl-sphingadienine (d18:2/22:0)*	-0.038	0.13	0.273873
NonClassicalMonocytes	glycosyl-N-palmitoyl-sphingosine (d18:1/16:0)	-0.031	0.216	0.3893
NonClassicalMonocytes	glycosyl-N-stearoyl-sphingosine (d18:1/18:0)	-0.056	0.024	0.0792762
NonClassicalMonocytes	glycoursodeoxycholate	-0.022	0.368	0.555808
NonClassicalMonocytes	glycoursodeoxycholic acid sulfate (1)	-0.045	0.0682	0.172888
NonClassicalMonocytes	guaiacol sulfate	-0.061	0.0136	0.0516746
NonClassicalMonocytes	guanidinoacetate	0.092	0.00018	0.00157778
NonClassicalMonocytes	guanidinosuccinate	-0.046	0.0632	0.163812
NonClassicalMonocytes	guanosine	-0.073	0.00301	0.0157829
NonClassicalMonocytes	gulonate*	-0.085	0.000708	0.00492787
NonClassicalMonocytes	heme	-0.001	0.957	0.978411
NonClassicalMonocytes	heneicosapentaenoate (21:5n3)	0.05	0.043	0.123505
NonClassicalMonocytes	heptanoate (7:0)	0.037	0.132	0.277468
NonClassicalMonocytes	heptenedioate (C7:1-DC)*	-0.076	0.0023	0.0126816
NonClassicalMonocytes	hexadecadienoate (16:2n6)	-0.043	0.0838	0.200816
NonClassicalMonocytes	hexadecanedioate (C16-DC)	-0.092	0.000183	0.00159832
NonClassicalMonocytes	hexadecasphingosine (d16:1)*	-0.036	0.149	0.301859
NonClassicalMonocytes	hexadecenedioate (C16:1-DC)*	-0.08	0.00121	0.00759062
NonClassicalMonocytes	hexanoylcarnitine (C6)	-0.027	0.275	0.459149
NonClassicalMonocytes	hexanoylglutamine	-0.099	6.45e-05	0.000677586
NonClassicalMonocytes	hexanoylglycine	0.015	0.544	0.709499
NonClassicalMonocytes	hippurate	-0.016	0.504	0.67681
NonClassicalMonocytes	histidine	0.13	1.42e-07	3.73074e-06
NonClassicalMonocytes	histidine betaine (hercynine)*	0.055	0.0263	0.0852356
NonClassicalMonocytes	homoarginine	0.13	1.25e-07	3.35861e-06
NonClassicalMonocytes	homocitrulline	-0.022	0.373	0.560247
NonClassicalMonocytes	homostachydrine*	0.03	0.227	0.401937
NonClassicalMonocytes	homovanillate (HVA)	0.007	0.769	0.868881
NonClassicalMonocytes	HWESASXX*	-0.021	0.393	0.578983
NonClassicalMonocytes	hydantoin-5-propionate	-0.132	1.05e-07	2.90475e-06
NonClassicalMonocytes	hydroquinone sulfate	-0.008	0.761	0.863999
NonClassicalMonocytes	hydroxy-CMPF*	0.099	5.49e-05	0.000596037
NonClassicalMonocytes	hydroxy-N6,N6,N6-trimethyllysine*	-0.071	0.00387	0.0192819
NonClassicalMonocytes	hydroxyasparagine**	-0.058	0.019	0.0667758
NonClassicalMonocytes	hydroxypalmitoyl sphingomyelin (d18:1/16:0(OH))**	0.016	0.519	0.689452
NonClassicalMonocytes	hyocholate	0.008	0.755	0.860451
NonClassicalMonocytes	hypotaurine	-0.093	0.000165	0.00147449
NonClassicalMonocytes	hypoxanthine	-0.097	0.000128	0.00120399
NonClassicalMonocytes	I-urobilinogen	-0.057	0.0206	0.0709038
NonClassicalMonocytes	ibuprofen	-0.006	0.812	0.896451
NonClassicalMonocytes	imidazole lactate	-0.065	0.00866	0.0365684
NonClassicalMonocytes	imidazole propionate	-0.053	0.0306	0.0958935
NonClassicalMonocytes	iminodiacetate (IDA)	0.078	0.0016	0.00950834
NonClassicalMonocytes	indole-3-carboxylate	0.003	0.892	0.941347
NonClassicalMonocytes	indoleacetate	-0.002	0.932	0.964776
NonClassicalMonocytes	indoleacetoylcarnitine*	0.023	0.359	0.546806
NonClassicalMonocytes	indoleacetylglutamine	-0.078	0.00151	0.00910232
NonClassicalMonocytes	indolebutyrate	-0.069	0.00526	0.0247307
NonClassicalMonocytes	indolelactate	-0.04	0.108	0.240642
NonClassicalMonocytes	indolepropionate	0.097	0.000108	0.00103855
NonClassicalMonocytes	indolin-2-one	0.035	0.151	0.304955
NonClassicalMonocytes	inosine	-0.038	0.128	0.271313
NonClassicalMonocytes	isobutyrylcarnitine (C4)	0.012	0.62	0.766731
NonClassicalMonocytes	isobutyrylglycine	0.016	0.511	0.68233
NonClassicalMonocytes	isocitric lactone	-0.111	6.03e-06	9.18343e-05
NonClassicalMonocytes	isoeugenol sulfate	0.038	0.125	0.267354
NonClassicalMonocytes	isoleucine	0.025	0.309	0.495806
NonClassicalMonocytes	isoleucylglycine	0.119	1.79e-06	3.30842e-05
NonClassicalMonocytes	isoursodeoxycholate	-0.032	0.199	0.368133
NonClassicalMonocytes	isoursodeoxycholate sulfate (1)	-0.052	0.0337	0.103223
NonClassicalMonocytes	isovalerate (i5:0)	0.037	0.136	0.282602
NonClassicalMonocytes	isovalerylcarnitine (C5)	0.001	0.953	0.975695
NonClassicalMonocytes	isovalerylglycine	0.006	0.809	0.894435
NonClassicalMonocytes	kynurenate	-0.043	0.0845	0.202007
NonClassicalMonocytes	kynurenine	-0.008	0.752	0.858756
NonClassicalMonocytes	lactate	-0.073	0.00308	0.0161148
NonClassicalMonocytes	lactobacillic acid	-0.019	0.442	0.623896
NonClassicalMonocytes	lactose	-0.119	1.29e-06	2.51128e-05
NonClassicalMonocytes	lactosyl-N-behenoyl-sphingosine (d18:1/22:0)*	-0.015	0.53	0.698555
NonClassicalMonocytes	lactosyl-N-nervonoyl-sphingosine (d18:1/24:1)*	-0.028	0.26	0.440726
NonClassicalMonocytes	lactosyl-N-palmitoyl-sphingosine (d18:1/16:0)	-0.092	0.000182	0.00159021
NonClassicalMonocytes	lanthionine	-0.008	0.756	0.860589
NonClassicalMonocytes	laurate (12:0)	-0.024	0.324	0.510443
NonClassicalMonocytes	laurylcarnitine (C12)	-0.051	0.0391	0.115313
NonClassicalMonocytes	leucine	0.037	0.129	0.273373
NonClassicalMonocytes	leucylalanine	-0.011	0.661	0.795881
NonClassicalMonocytes	leucylglycine	0.067	0.00615	0.0279076
NonClassicalMonocytes	leucylhydroxyproline*	0.085	0.000538	0.00390862
NonClassicalMonocytes	leukotriene B5	0.057	0.0203	0.0703844
NonClassicalMonocytes	levulinate (4-oxovalerate)	-0.007	0.765	0.867109
NonClassicalMonocytes	levulinoylcarnitine	0.006	0.822	0.901926
NonClassicalMonocytes	lignoceroyl sphingomyelin (d18:1/24:0)	0.032	0.199	0.368312
NonClassicalMonocytes	lignoceroylcarnitine (C24)*	-0.003	0.9	0.946044
NonClassicalMonocytes	linoleate (18:2n6)	-0.045	0.068	0.172597
NonClassicalMonocytes	linolenate [alpha or gamma; (18:3n3 or 6)]	-0.04	0.109	0.241927
NonClassicalMonocytes	linolenoylcarnitine (C18:3)*	-0.022	0.374	0.560979
NonClassicalMonocytes	linoleoyl ethanolamide	-0.028	0.267	0.4498
NonClassicalMonocytes	linoleoyl-arachidonoyl-glycerol (18:2/20:4) [1]*	-0.026	0.286	0.471555
NonClassicalMonocytes	linoleoyl-arachidonoyl-glycerol (18:2/20:4) [2]*	0.003	0.917	0.956485
NonClassicalMonocytes	linoleoyl-docosahexaenoyl-glycerol (18:2/22:6) [2]*	0.004	0.86	0.925399
NonClassicalMonocytes	linoleoyl-linolenoyl-glycerol (18:2/18:3) [2]*	-0.023	0.36	0.548125
NonClassicalMonocytes	linoleoyl-linoleoyl-glycerol (18:2/18:2) [1]*	-0.021	0.386	0.572941
NonClassicalMonocytes	linoleoyl-linoleoyl-glycerol (18:2/18:2) [2]*	-0.034	0.177	0.338807
NonClassicalMonocytes	linoleoylcarnitine (C18:2)*	-0.012	0.636	0.778572
NonClassicalMonocytes	linoleoylcholine*	0.078	0.00164	0.00970023
NonClassicalMonocytes	lithocholate sulfate (1)	-0.022	0.378	0.564715
NonClassicalMonocytes	lithocholic acid sulfate (2)	-0.025	0.303	0.490088
NonClassicalMonocytes	lysine	0.011	0.667	0.799866
NonClassicalMonocytes	lyxonate	-0.005	0.826	0.90503
NonClassicalMonocytes	m-tyramine sulfate	0.031	0.201	0.369915
NonClassicalMonocytes	malate	-0.127	2.78e-07	6.73918e-06
NonClassicalMonocytes	maleate	-0.102	3.12e-05	0.000370484
NonClassicalMonocytes	malonate	-0.002	0.947	0.972373
NonClassicalMonocytes	malonylcarnitine	-0.01	0.685	0.813436
NonClassicalMonocytes	maltol sulfate	-0.022	0.362	0.549543
NonClassicalMonocytes	maltose	-0.121	8.66e-07	1.8002e-05
NonClassicalMonocytes	maltotriose	-0.096	9.71e-05	0.000957693
NonClassicalMonocytes	mannitol/sorbitol	-0.033	0.178	0.341348
NonClassicalMonocytes	mannonate*	-0.086	0.000523	0.00381925
NonClassicalMonocytes	mannose	-0.099	6e-05	0.000637987
NonClassicalMonocytes	margarate (17:0)	-0.064	0.00965	0.0396922
NonClassicalMonocytes	margaroylcarnitine (C17)*	-0.034	0.173	0.334738
NonClassicalMonocytes	mead acid (20:3n9)	-0.007	0.775	0.873379
NonClassicalMonocytes	menthol glucuronide	-0.017	0.495	0.669054
NonClassicalMonocytes	metabolonic lactone sulfate	-0.094	0.000153	0.00138842
NonClassicalMonocytes	methionine	0.069	0.00506	0.0239213
NonClassicalMonocytes	methionine sulfone	-0.004	0.865	0.928197
NonClassicalMonocytes	methionine sulfoxide	0.096	9.43e-05	0.000935107
NonClassicalMonocytes	methyl glucopyranoside (alpha + beta)	0.062	0.0123	0.0478973
NonClassicalMonocytes	methyl indole-3-acetate	-0.025	0.309	0.49552
NonClassicalMonocytes	methyl vanillate sulfate	0.025	0.316	0.502101
NonClassicalMonocytes	methyl-4-hydroxybenzoate sulfate	0.027	0.266	0.448454
NonClassicalMonocytes	methylmalonate (MMA)	-0.006	0.795	0.88595
NonClassicalMonocytes	methylsuccinate	-0.059	0.0188	0.0662591
NonClassicalMonocytes	methylsuccinoylcarnitine	-0.04	0.104	0.23496
NonClassicalMonocytes	myo-inositol	-0.033	0.186	0.352672
NonClassicalMonocytes	myristate (14:0)	-0.052	0.0334	0.102402
NonClassicalMonocytes	myristoleoylcarnitine (C14:1)*	-0.047	0.0544	0.146698
NonClassicalMonocytes	myristoyl dihydrosphingomyelin (d18:0/14:0)*	0	0.993	0.996011
NonClassicalMonocytes	myristoylcarnitine (C14)	-0.057	0.0217	0.0735786
NonClassicalMonocytes	N-(2-furoyl)glycine	-0.057	0.0202	0.0700112
NonClassicalMonocytes	N-acetyl-1-methylhistidine*	0.02	0.419	0.602406
NonClassicalMonocytes	N-acetyl-2-aminoadipate	0.001	0.975	0.987592
NonClassicalMonocytes	N-acetyl-2-aminooctanoate*	0.029	0.241	0.418368
NonClassicalMonocytes	N-acetyl-3-methylhistidine*	-0.013	0.59	0.744348
NonClassicalMonocytes	N-acetyl-aspartyl-glutamate (NAAG)	-0.077	0.00185	0.0106735
NonClassicalMonocytes	N-acetyl-beta-alanine	-0.07	0.00441	0.0214117
NonClassicalMonocytes	N-acetyl-cadaverine	-0.006	0.819	0.900135
NonClassicalMonocytes	N-acetyl-isoputreanine	-0.036	0.148	0.300309
NonClassicalMonocytes	N-acetyl-S-allyl-cysteine	0.041	0.0924	0.215287
NonClassicalMonocytes	N-acetylalanine	-0.102	3.76e-05	0.000434917
NonClassicalMonocytes	N-acetylalliin	0.002	0.926	0.961441
NonClassicalMonocytes	N-acetylarginine	0.049	0.0458	0.129065
NonClassicalMonocytes	N-acetylasparagine	0.038	0.125	0.266553
NonClassicalMonocytes	N-acetylaspartate (NAA)	-0.053	0.0362	0.108732
NonClassicalMonocytes	N-acetylcarnosine	0.013	0.603	0.754104
NonClassicalMonocytes	N-acetylcitrulline	0.005	0.83	0.907066
NonClassicalMonocytes	N-acetylglucosamine/N-acetylgalactosamine	-0.071	0.0042	0.0206043
NonClassicalMonocytes	N-acetylglucosaminylasparagine	-0.123	6.99e-07	1.49641e-05
NonClassicalMonocytes	N-acetylglutamate	-0.038	0.128	0.271392
NonClassicalMonocytes	N-acetylglutamine	-0.014	0.59	0.744098
NonClassicalMonocytes	N-acetylglycine	-0.006	0.799	0.888387
NonClassicalMonocytes	N-acetylhistidine	-0.025	0.307	0.494516
NonClassicalMonocytes	N-acetylhomocitrulline	0.03	0.228	0.403258
NonClassicalMonocytes	N-acetylisoleucine	-0.055	0.0301	0.0947035
NonClassicalMonocytes	N-acetylkynurenine (2)	0	0.986	0.9926
NonClassicalMonocytes	N-acetylleucine	-0.028	0.253	0.433124
NonClassicalMonocytes	N-acetylmethionine	-0.145	3.9e-09	1.54366e-07
NonClassicalMonocytes	N-acetylneuraminate	-0.113	5.11e-06	7.98575e-05
NonClassicalMonocytes	N-acetylphenylalanine	-0.057	0.0213	0.0726798
NonClassicalMonocytes	N-acetylproline	0.002	0.935	0.966444
NonClassicalMonocytes	N-acetylputrescine	-0.05	0.0426	0.122694
[truncated: 302 more rows]

## Sheet: SI table S5
table S5: Table below lists the demographics of the Generation Scotland cohort, as used here.
Characteristic	Full-cohort, N = 24,074¹	Sub-cohort, N = 18,859¹
Age
N	24074	18859
Mean (SD)	47.25 (15.42)	47.11 (14.9)
Median (IQR)	49 (36, 59)	49 (36, 58)
Range	18, 99	18, 98
Gender
F	14,152 (58.8%)	11,092 (58.8%)
M	9,922 (41.2%)	7,767 (41.2%)
Race Group
Asian	113 (0.5%)	0 (0%)
Other	148 (0.6%)	<10 (<0.05%)
Unknown	997 (4.1%)	711 (3.8%)
White	22,816 (94.8%)	18,141 (96.2%)
BMI
N	24365	18739
Mean (SD)	26.7 (5.24)	26.7 (5.18)
Median (IQR)	25.9 (23, 29.3)	25.9 (23.1, 29.3)
Range	10.5, 71.4	10.5, 71.4
(missing)	2709	120
Smoking Status
Current/Former-smoker	10,958 (45.5%)	8,628 (45.7%)
Non-smoker	12,222 (50.8%)	9,632 (51.1%)
Unknown	894 (3.7%)	599 (3.2%)
Alcohol Drinking Status
Current/Former-drinker	22,305 (92.7%)	17,560 (93.1%)
No-alcohol	771 (3.2%)	540 (2.9%)
Unknown	998 (4.1%)	759 (4%)
Vital Status
Alive	21,642 (89.9%)	17,155 (91%)
Deceased	1,937 (8%)	1,517 (8%)
(missing)	495 (2.1%)	187 (1%)
FollowUp YEARS
N	23579	18672
Mean (SD)	13.84 (2.29)	13.96 (2.28)
Median (IQR)	13.75 (13.08, 15.08)	13.92 (13.08, 15.33)
Range	0.08, 17.75	0.08, 17.75
(missing)	495	187
B
N	18859	18859
Mean (SD)	0.026 (0.014)	0.026 (0.014)
Median (IQR)	0.026 (0.017, 0.035)	0.026 (0.017, 0.035)
Range	0, 0.218	0, 0.218
(N. zeros)	5215	0
CD4T
N	18859	642
Mean (SD)	0.014 (0.016)	0.014 (0.016)
Median (IQR)	0.01 (0, 0.024)	0.01 (0, 0.024)
Range	0, 0.151	0, 0.151
(N. zeros)	5215	0
CD8T
N	18859	18859
Mean (SD)	0.001 (0.004)	0.001 (0.004)
Median (IQR)	0 (0, 0)	0 (0, 0)
Range	0, 0.057	0, 0.057
(N. zeros)	5215	0
Mono
N	18859	18859
Mean (SD)	0.023 (0.019)	0.023 (0.019)
Median (IQR)	0.021 (0.005, 0.037)	0.021 (0.005, 0.037)
Range	0, 0.107	0, 0.107
(N. zeros)	5215	0
nRBC
N	18859	18859
Mean (SD)	0.002 (0.004)	0.002 (0.004)
Median (IQR)	0 (0, 0)	0 (0, 0)
Range	0, 0.109	0, 0.109
(N. zeros)	5215	0
Gran
N	18859	18859
Mean (SD)	0.004 (0.013)	0.004 (0.013)
Median (IQR)	0 (0, 0)	0 (0, 0)
Range	0, 0.166	0, 0.166
(N. zeros)	5215	0
NK
N	18859	18859
Mean (SD)	0.002 (0.004)	0.002 (0.004)
Median (IQR)	0 (0, 0)	0 (0, 0)
Range	0, 0.043	0, 0.043
(N. zeros)	5215	0
aCD4Tnv
N	18859	18859
Mean (SD)	0.053 (0.036)	0.053 (0.036)
Median (IQR)	0.049 (0.027, 0.075)	0.049 (0.027, 0.075)
Range	0, 0.245	0, 0.245
(N. zeros)	5215	0
aBaso
N	18859	18859
Mean (SD)	0.001 (0.003)	0.001 (0.003)
Median (IQR)	0 (0, 0)	0 (0, 0)
Range	0, 0.064	0, 0.064
(N. zeros)	5215	0
aCD4Tmem
N	18859	18859
Mean (SD)	0.052 (0.033)	0.052 (0.033)
Median (IQR)	0.049 (0.028, 0.072)	0.049 (0.028, 0.072)
Range	0, 0.249	0, 0.249
(N. zeros)	5215	0
aBmem
N	18859	18859
Mean (SD)	0.008 (0.014)	0.008 (0.014)
Median (IQR)	0.005 (0, 0.011)	0.005 (0, 0.011)
Range	0, 0.473	0, 0.473
(N. zeros)	5215	0
aBnv
N	18859	18859
Mean (SD)	0.011 (0.016)	0.011 (0.016)
Median (IQR)	0.002 (0, 0.019)	0.002 (0, 0.019)
Range	0, 0.13	0, 0.13
(N. zeros)	5215	0
aTreg
N	18859	18859
Mean (SD)	0.012 (0.007)	0.012 (0.007)
Median (IQR)	0.011 (0.007, 0.016)	0.011 (0.007, 0.016)
Range	0, 0.084	0, 0.084
(N. zeros)	5215	0
aCD8Tmem
N	18859	18859
Mean (SD)	0.069 (0.034)	0.069 (0.034)
Median (IQR)	0.062 (0.045, 0.085)	0.062 (0.045, 0.085)
Range	0, 0.368	0, 0.368
(N. zeros)	5215	0
aCD8Tnv
N	18859	18859
Mean (SD)	0.045 (0.028)	0.045 (0.028)
Median (IQR)	0.042 (0.024, 0.062)	0.042 (0.024, 0.062)
Range	0, 0.227	0, 0.227
(N. zeros)	5215	0
aEos
N	18859	18859
Mean (SD)	0.018 (0.021)	0.018 (0.021)
Median (IQR)	0.012 (0.002, 0.026)	0.012 (0.002, 0.026)
Range	0, 0.296	0, 0.296
(N. zeros)	5215	0
aNK
N	18859	18859
Mean (SD)	0.03 (0.021)	0.03 (0.021)
Median (IQR)	0.027 (0.015, 0.042)	0.027 (0.015, 0.042)
Range	0, 0.161	0, 0.161
(N. zeros)	5215	0
aNeu
N	18859	18859
Mean (SD)	0.57 (0.086)	0.57 (0.086)
Median (IQR)	0.577 (0.518, 0.631)	0.577 (0.518, 0.631)
Range	0.083, 0.87	0.083, 0.87
(N. zeros)	5215	0
aMono
N	18859	18859
Mean (SD)	0.059 (0.029)	0.059 (0.029)
Median (IQR)	0.057 (0.038, 0.077)	0.057 (0.038, 0.077)
Range	0, 0.25	0, 0.25
(N. zeros)	5215	0
COPD Status
no disease	23,233 (96.5%)	18,156(96.3%)
Prevalent case	222 (0.9%)	184(1%)
Incident case	619 (2.6%)	519(2.8%)
casue of death	69 (0.29%)	47 (0.25%)
Cancer Status
no disease	21,114 (87.7%)	16,391(86.9%)
Prevalent case	982 (4.1%)	789(4.2%)
Incident case	1,978 (8.2%)	1,679(8.9%)
casue of death	753 (3.13%)	612 (3.25%)
Stroke Status
no disease	23,476 (97.5%)	18,366 (97.4%)
Prevalent case	173 (0.7%)	140 (0.7%)
Incident case	425 (1.8%)	353 (1.9%)
casue of death	76 (0.32%)	62 (0.33%)
CVD excl stroke Status
no disease	18,453 (76.7%)	14,153 (75%)
Prevalent case	1,967 (8.2%)	1,627 (8.6%)
Incident case	3,654 (15.2%)	3,079 (16.3%)
casue of death	407 (1.5%)	306 (1.62%)
Depression Status
no disease	22,299 (92.6%)	17,320(91.8%)
Prevalent case	1,146 (4.8%)	1,010(5.4%)
Incident case	629 (2.6%)	529(2.8%)
casue of death	<10 (<0.04%)	0 (0%)
Diabetes Status
no disease	22,866 (95%)	17,873 (94.8%)
Prevalent case	428 (1.8%)	334 (1.8%)
Incident case	780 (3.2%)	652 (3.5%)
casue of death	26 (0.11%)	20 (0.11%)
¹n (%)

## Sheet: SI table S6
table S6: Cox-regression results of immune-cell fractions with mortality in the GenS cohort.
All-cause mortality
IC	n_events	n	logHR	SE	P	local_P (Schoenfeld)	global_P (Schoenfeld)
Adjusted for Age
B	18859	842	-0.143376	0.0342381	2.81899462883354e-05	0.998037	0.0786653
CD4T	18859	842	0.0694975	0.0498096	0.162937	0.38352	0.0851194
CD8T	18859	842	0.0162144	0.0301008	0.590114	0.16762	0.03783
Mono	18859	842	-0.122076	0.0396022	0.00205236	0.982077	0.0827136
nRBC	18859	842	0.0971001	0.0203507	1.83004621147118e-06	0.781166	0.063492
Gran	18859	842	0.0787002	0.0295952	0.00783214	0.975074	0.0915289
NK	18859	842	-0.0471526	0.0477391	0.323292	0.0442972	0.00663347
aCD4Tnv	18859	842	-0.265786	0.0356533	9.00487197633592e-14	0.288746	0.0294611
aBaso	18859	842	0.0835616	0.0200666	3.1242103923635e-05	0.28913	0.0738528
aCD4Tmem	18859	842	-0.0615648	0.0363147	0.0900163	0.804346	0.0750587
aBmem	18859	842	-0.0198612	0.0315024	0.528389	0.207892	0.0406548
aBnv	18859	842	0.0333828	0.0349405	0.339365	0.907857	0.0920309
aTreg	18859	842	0.0302452	0.0338943	0.372212	0.819353	0.0897837
aCD8Tmem	18859	842	0.0111397	0.0285953	0.696859	0.303606	0.06963
aCD8Tnv	18859	842	-0.0926349	0.0500697	0.0642962	0.114137	0.0714565
aEos	18859	842	-0.0665629	0.0394433	0.0914954	0.972086	0.0912216
aNK	18859	842	0.057738	0.0314223	0.0661382	0.263366	0.0775715
aNeu	18859	842	0.0912661	0.0344553	0.0080772	0.740585	0.0791596
aMono	18859	842	0.159125	0.0334435	1.95486422418055e-06	0.308529	0.0294589
Adjusted for Demographics & Lifestyle
B	18859	842	-0.127998	0.0339448	0.000162735	0.999469	0.334057
CD4T	18859	842	0.116975	0.050506	0.0205552	0.383261	0.33323
CD8T	18859	842	-0.00826792	0.0304375	0.785902	0.144252	0.213424
Mono	18859	842	-0.0717769	0.0397775	0.0711594	0.913369	0.349672
nRBC	18859	842	0.10091	0.0209924	1.532239152934e-06	0.827383	0.291864
Gran	18859	842	0.0610223	0.0298809	0.0411334	0.98515	0.360459
NK	18859	842	-0.0292767	0.0475131	0.537775	0.0500128	0.0830534
aCD4Tnv	18859	842	-0.222365	0.035792	5.20813787974553e-10	0.313929	0.231721
aBaso	18859	842	0.0832737	0.0208721	6.61549096670066e-05	0.27818	0.319483
aCD4Tmem	18859	842	-0.084794	0.0365287	0.020271	0.959443	0.328367
aBmem	18859	842	-0.0200506	0.0315028	0.524469	0.178228	0.223469
aBnv	18859	842	0.0443403	0.0347839	0.202402	0.861155	0.362151
aTreg	18859	842	0.0316221	0.034094	0.353668	0.859486	0.358465
aCD8Tmem	18859	842	0.00742623	0.0288374	0.796777	0.301424	0.322814
aCD8Tnv	18859	842	-0.0437237	0.0506685	0.388172	0.0913704	0.297282
aEos	18859	842	-0.0761514	0.0398803	0.0561977	0.921578	0.356342
aNK	18859	842	0.0497758	0.0319736	0.119523	0.229336	0.316968
aNeu	18859	842	0.083845	0.0344567	0.0149602	0.816011	0.340508
aMono	18859	842	0.106307	0.0347365	0.00221045	0.348828	0.256798
Adjusted for Demographics & Lifestyle + baseline Co-morbidity
B	18859	842	-0.121368	0.0336026	0.000304006	0.884098	0.0360534
CD4T	18859	842	0.111656	0.0507139	0.0276877	0.374673	0.0355063
CD8T	18859	842	-0.009246	0.030746	0.763627	0.163303	0.0229315
Mono	18859	842	-0.0722851	0.039685	0.0685354	0.860131	0.039261
nRBC	18859	842	0.09225	0.0212416	1.40614e-05	0.892867	0.0365318
Gran	18859	842	0.047693	0.0306488	0.119681	0.91072	0.0395106
NK	18859	842	-0.0245159	0.0474551	0.605427	0.0495556	0.00816304
aCD4Tnv	18859	842	-0.199505	0.0358356	2.5884e-08	0.367744	0.0321448
aBaso	18859	842	0.0788239	0.0215624	0.000256556	0.215276	0.0304399
aCD4Tmem	18859	842	-0.0602613	0.0362523	0.0964571	0.990861	0.0372051
aBmem	18859	842	-0.0102698	0.0294889	0.727646	0.20553	0.0196864
aBnv	18859	842	0.049185	0.0350223	0.160202	0.961759	0.039853
aTreg	18859	842	0.0317306	0.0339858	0.350488	0.822849	0.0372639
aCD8Tmem	18859	842	0.0117195	0.0287996	0.684058	0.26689	0.0340337
aCD8Tnv	18859	842	-0.0486366	0.0509119	0.339421	0.0819381	0.0299191
aEos	18859	842	-0.0661629	0.0398676	0.0970017	0.936601	0.0375388
aNK	18859	842	0.04791	0.0320949	0.1355	0.22016	0.0332423
aNeu	18859	842	0.0654668	0.0345181	0.0578817	0.822808	0.0378779
aMono	18859	842	0.100682	0.034783	0.00379687	0.406786	0.031665
Cancer-Specific Mortality
Adjusted for Demographics & Lifestyle
B	18859	383	-0.143657	0.0506312	0.00454944	0.546775	0.657133
CD4T	18859	383	0.0341607	0.0756176	0.651445	0.892543	0.670299
CD8T	18859	383	0.00246552	0.0444163	0.955733	0.203056	0.534614
Mono	18859	383	-0.059834	0.0583622	0.30526	0.319886	0.569278
nRBC	18859	383	0.0621185	0.0354488	0.0797144	0.863333	0.676128
Gran	18859	383	0.0439201	0.0460895	0.340625	0.167286	0.508456
NK	18859	383	-0.0369396	0.068482	0.589607	0.705919	0.669151
aCD4Tnv	18859	383	-0.16495	0.0516534	0.00140607	0.16103	0.482819
aBaso	18859	383	0.0805786	0.0327287	0.0138159	0.365605	0.591164
aCD4Tmem	18859	383	-0.0315612	0.052974	0.551318	0.246532	0.58804
aBmem	18859	383	0.0438144	0.0278934	0.116234	0.368625	0.580275
aBnv	18859	383	0.0866283	0.0490108	0.0771385	0.929894	0.675774
aTreg	18859	383	0.0264411	0.0503061	0.599163	0.601783	0.635797
aCD8Tmem	18859	383	0.0089027	0.0434046	0.837487	0.323795	0.566235
aCD8Tnv	18859	383	-0.0484344	0.0732781	0.508634	0.571814	0.605169
aEos	18859	383	-0.0870219	0.0595395	0.143856	0.471059	0.642779
aNK	18859	383	-0.00887196	0.0494021	0.857477	0.493311	0.559272
aNeu	18859	383	0.0625999	0.0507904	0.217757	0.400056	0.609663
aMono	18859	383	0.0656853	0.0524823	0.210726	0.633801	0.670743
Adjusted for Demographics & Lifestyle + baseline Cancer
B	18859	383	-0.147894	0.0502332	0.00323847	0.530309	0.428464
CD4T	18859	383	0.0188994	0.0759413	0.803463	0.89566	0.436249
CD8T	18859	383	0.00436103	0.0447456	0.922359	0.213448	0.336151
Mono	18859	383	-0.0635675	0.0582499	0.275146	0.335397	0.363819
nRBC	18859	383	0.0618976	0.0353345	0.0798148	0.852175	0.4444
Gran	18859	383	0.041851	0.0467409	0.370582	0.170876	0.314538
NK	18859	383	-0.0389057	0.0685023	0.570071	0.715159	0.437148
aCD4Tnv	18859	383	-0.144384	0.051438	0.00500129	0.164611	0.312254
aBaso	18859	383	0.0784712	0.0334002	0.0188024	0.317088	0.365578
aCD4Tmem	18859	383	-0.0123587	0.0529988	0.815615	0.23264	0.379842
aBmem	18859	383	0.0381164	0.0273224	0.162997	0.376325	0.368966
aBnv	18859	383	0.0825388	0.0488748	0.0912615	0.927071	0.441048
aTreg	18859	383	0.0139739	0.0501328	0.780446	0.604577	0.41647
aCD8Tmem	18859	383	0.0124263	0.0426945	0.771013	0.343263	0.366327
aCD8Tnv	18859	383	-0.0575334	0.0734103	0.433202	0.582471	0.387158
aEos	18859	383	-0.0696313	0.0589078	0.237191	0.460251	0.402437
aNK	18859	383	-0.019183	0.0495674	0.69875	0.485955	0.336495
aNeu	18859	383	0.050401	0.0508001	0.321127	0.404496	0.396327
aMono	18859	383	0.0735499	0.0528598	0.1641	0.64299	0.440119
CVD-Specific Mortality
Adjusted for Demographics & Lifestyle
B	18859	205	-0.161975	0.0686353	0.018278	0.875896	0.642417
CD4T	18859	205	0.159286	0.104617	0.127866	0.633194	0.63761
CD8T	18859	205	0.029816	0.0563512	0.596729	0.350905	0.559227
Mono	18859	205	-0.0881634	0.0815678	0.279759	0.374409	0.569053
nRBC	18859	205	0.108398	0.0410924	0.00834177	0.707611	0.642517
Gran	18859	205	0.121264	0.0525052	0.0209124	0.537531	0.600017
NK	18859	205	-0.101657	0.112981	0.368244	0.393976	0.548132
aCD4Tnv	18859	205	-0.175319	0.0721095	0.0150453	0.577838	0.61612
aBaso	18859	205	0.105948	0.036538	0.00373571	0.762643	0.668358
aCD4Tmem	18859	205	-0.0694301	0.0743811	0.350594	0.61969	0.594374
aBmem	18859	205	-0.0541131	0.0764103	0.478827	0.632337	0.629706
aBnv	18859	205	0.102818	0.068911	0.135688	0.732053	0.644407
aTreg	18859	205	0.0618181	0.0692971	0.372353	0.302908	0.537989
aCD8Tmem	18859	205	0.0281377	0.0567826	0.620223	0.218324	0.532912
aCD8Tnv	18859	205	0.0956826	0.103639	0.355889	0.194506	0.518806
aEos	18859	205	-0.0288438	0.0778601	0.711042	0.340652	0.525459
aNK	18859	205	0.06787	0.0629101	0.280659	0.0887999	0.381292
aNeu	18859	205	-0.000147477	0.0683526	0.998278	0.410249	0.577928
aMono	18859	205	0.0671718	0.069783	0.335758	0.137363	0.449008
Adjusted for Demographics & Lifestyle + baseline CVD
B	18859	205	-0.163319	0.0690307	0.0179868	0.861591	0.663705
CD4T	18859	205	0.153125	0.106854	0.151849	0.628959	0.667848
CD8T	18859	205	0.037369	0.0562656	0.506592	0.379693	0.60779
Mono	18859	205	-0.0908532	0.0808267	0.260992	0.335305	0.601569
nRBC	18859	205	0.100357	0.0418414	0.0164624	0.712355	0.677695
Gran	18859	205	0.112597	0.0529563	0.033485	0.568509	0.641664
NK	18859	205	-0.102674	0.1121	0.35971	0.387265	0.579459
aCD4Tnv	18859	205	-0.152202	0.0715345	0.0333645	0.592787	0.658934
aBaso	18859	205	0.107256	0.0383083	0.00511337	0.740719	0.695685
aCD4Tmem	18859	205	-0.044105	0.0741289	0.551859	0.596282	0.626529
aBmem	18859	205	-0.0249565	0.0732264	0.733244	0.673883	0.659716
aBnv	18859	205	0.112761	0.0693549	0.103981	0.696182	0.670322
aTreg	18859	205	0.070759	0.0690034	0.305155	0.295257	0.572348
aCD8Tmem	18859	205	0.0283878	0.0567172	0.616713	0.202712	0.559193
aCD8Tnv	18859	205	0.103143	0.104292	0.32267	0.196668	0.548136
aEos	18859	205	-0.0300513	0.079021	0.703726	0.311666	0.553552
aNK	18859	205	0.0648599	0.0631205	0.304158	0.0837868	0.410024
aNeu	18859	205	-0.0193625	0.0684654	0.777325	0.374626	0.605312
aMono	18859	205	0.0606153	0.0689857	0.379583	0.12312	0.495702

## Sheet: SI table S7
table S7: Table below lists the demographics of the MGBB cohort, as used here.
Characteristic	Full-cohort, N = 4,354¹	Sub-cohort, N = 3,961¹
Age
N	4354	3961
Mean (SD)	57 (16)	57 (16)
Median (IQR)	58 (45, 69)	59 (46, 69)
Range	18, 96	18, 96
Gender
F	2,818 (65%)	2,584 (65%)
M	1,536 (35%)	1,377 (35%)
Race Group
African American	351 (8.1%)	322 (8.1%)
Asian	83 (1.9%)	78 (2.0%)
Other	351 (8.1%)	321 (8.1%)
Unknown	123 (2.8%)	114 (2.9%)
White	3,446 (79%)	3,126 (79%)
BMI
N	3961	3961
Mean (SD)	30 (7)	30 (7)
Median (IQR)	29 (25, 34)	29 (25, 34)
Range	14, 69	14, 69
(missing)	393	0
Smoking Status
Current/Former-smoker	1,433 (33%)	1,346 (34%)
Non-smoker	2,878 (66%)	2,615 (66%)
Unknown	43 (1.0%)	0 (0%)
Alcohol Drinking Status
Current/Former-drinker	2,933 (67%)	2,713 (68%)
No-alcohol	1,209 (28%)	1,110 (28%)
Unknown	212 (4.9%)	138 (3.5%)
Vital Status
Alive	3,747 (89%)	3,393 (89%)
Deceased	460 (11%)	430 (11%)
(missing)	147	138
FollowUp YEARS
N	4207	3823
Mean (SD)	6.26 (2.50)	6.25 (2.44)
Median (IQR)	6.14 (4.54, 8.13)	6.08 (4.61, 8.04)
Range	0.00, 12.02	0.01, 12.00
(missing)	147	138
B
N	11	11
Mean (SD)	0.026 (0.028)	0.026 (0.028)
Median (IQR)	0.009 (0.007, 0.039)	0.009 (0.007, 0.039)
Range	0.003, 0.079	0.003, 0.079
(N. zeros)	4343	3950
CD4T
N	703	642
Mean (SD)	0.009 (0.010)	0.009 (0.010)
Median (IQR)	0.006 (0.003, 0.013)	0.006 (0.003, 0.013)
Range	0.000, 0.117	0.000, 0.117
(N. zeros)	3651	3319
CD8T
N	2425	2187
Mean (SD)	0.014 (0.015)	0.014 (0.015)
Median (IQR)	0.011 (0.006, 0.019)	0.011 (0.006, 0.019)
Range	0.000, 0.179	0.000, 0.179
(N. zeros)	1929	1774
Mono
N	969	865
Mean (SD)	0.017 (0.019)	0.017 (0.019)
Median (IQR)	0.012 (0.005, 0.023)	0.012 (0.005, 0.023)
Range	0.000, 0.245	0.000, 0.245
(N. zeros)	3385	3096
nRBC
N	4253	3865
Mean (SD)	0.027 (0.012)	0.027 (0.012)
Median (IQR)	0.026 (0.019, 0.034)	0.026 (0.019, 0.034)
Range	0.000, 0.257	0.000, 0.257
(N. zeros)	101	96
Gran
N	4285	3895
Mean (SD)	0.10 (0.05)	0.10 (0.05)
Median (IQR)	0.09 (0.06, 0.13)	0.09 (0.06, 0.13)
Range	0.00, 0.40	0.00, 0.40
(N. zeros)	69	66
NK
N	3488	3168
Mean (SD)	0.013 (0.009)	0.013 (0.009)
Median (IQR)	0.012 (0.007, 0.018)	0.012 (0.007, 0.018)
Range	0.000, 0.115	0.000, 0.115
(N. zeros)	866	793
aCD4Tnv
N	4149	3769
Mean (SD)	0.05 (0.04)	0.05 (0.04)
Median (IQR)	0.04 (0.03, 0.07)	0.04 (0.02, 0.07)
Range	0.00, 0.25	0.00, 0.25
(N. zeros)	205	192
aBaso
N	4346	3953
Mean (SD)	0.031 (0.009)	0.031 (0.009)
Median (IQR)	0.031 (0.025, 0.036)	0.031 (0.025, 0.036)
Range	0.001, 0.078	0.001, 0.078
(N. zeros)	8	8
aCD4Tmem
N	4350	3957
Mean (SD)	0.07 (0.03)	0.07 (0.03)
Median (IQR)	0.07 (0.05, 0.09)	0.07 (0.05, 0.09)
Range	0.00, 0.31	0.00, 0.31
(N. zeros)	4	4
aBmem
N	3968	3606
Mean (SD)	0.014 (0.028)	0.014 (0.029)
Median (IQR)	0.011 (0.006, 0.016)	0.011 (0.006, 0.016)
Range	0.000, 0.676	0.000, 0.676
(N. zeros)	386	355
aBnv
N	4347	3954
Mean (SD)	0.098 (0.029)	0.098 (0.029)
Median (IQR)	0.098 (0.079, 0.117)	0.097 (0.079, 0.116)
Range	0.004, 0.349	0.004, 0.349
(N. zeros)	7	7
aTreg
N	677	615
Mean (SD)	0.006 (0.012)	0.006 (0.012)
Median (IQR)	0.003 (0.001, 0.006)	0.003 (0.001, 0.006)
Range	0.000, 0.099	0.000, 0.099
(N. zeros)	3677	3346
aCD8Tmem
N	3474	3146
Mean (SD)	0.028 (0.030)	0.028 (0.030)
Median (IQR)	0.019 (0.008, 0.039)	0.019 (0.008, 0.039)
Range	0.000, 0.403	0.000, 0.403
(N. zeros)	880	815
aCD8Tnv
N	3102	2817
Mean (SD)	0.022 (0.017)	0.022 (0.017)
Median (IQR)	0.018 (0.009, 0.030)	0.018 (0.009, 0.030)
Range	0.000, 0.155	0.000, 0.155
(N. zeros)	1252	1144
aEos
N	1722	1565
Mean (SD)	0.017 (0.024)	0.017 (0.025)
Median (IQR)	0.010 (0.005, 0.020)	0.010 (0.005, 0.020)
Range	0.000, 0.361	0.000, 0.361
(N. zeros)	2632	2396
aNK
N	4157	3778
Mean (SD)	0.026 (0.017)	0.026 (0.017)
Median (IQR)	0.023 (0.014, 0.034)	0.023 (0.014, 0.034)
Range	0.000, 0.199	0.000, 0.199
(N. zeros)	197	183
aNeu
N	4354	3961
Mean (SD)	0.45 (0.11)	0.45 (0.11)
Median (IQR)	0.45 (0.37, 0.52)	0.45 (0.37, 0.52)
Range	0.00, 0.85	0.03, 0.83
aMono
N	4322	3930
Mean (SD)	0.071 (0.030)	0.071 (0.030)
Median (IQR)	0.070 (0.050, 0.088)	0.070 (0.050, 0.088)
Range	0.001, 0.374	0.001, 0.374
(N. zeros)	32	31
COPD Status
no disease	3,157 (73%)	2,826 (71%)
Prevalent case	988 (23%)	944 (24%)
Incident case	209 (4.8%)	191 (4.8%)
Cancer Status
no disease	3,177 (73%)	2,845 (72%)
Prevalent case	885 (20%)	845 (21%)
Incident case	292 (6.7%)	271 (6.8%)
Stroke Status
no disease	3,693 (85%)	3,356 (85%)
Prevalent case	367 (8.4%)	336 (8.5%)
Incident case	294 (6.8%)	269 (6.8%)
CVD excl stroke Status
no disease	1,729 (40%)	1,511 (38%)
Prevalent case	2,177 (50%)	2,037 (51%)
Incident case	448 (10%)	413 (10%)
Depression Status
no disease	2,243 (52%)	1,975 (50%)
Prevalent case	1,718 (39%)	1,632 (41%)
Incident case	393 (9.0%)	354 (8.9%)
Type2 Diabetes Status
no disease	2,793 (64%)	2,495 (63%)
Prevalent case	1,294 (30%)	1,216 (31%)
Incident case	267 (6.1%)	250 (6.3%)
¹n (%)

## Sheet: SI table S8
table S8: Correlation of 19 immune cell type fractions with Complete Blood Count variables in the MGBB-ABC cohort
CBC parameters	UniLIFE IC types	SCC	Pvalue_SCC	PCC	Pvalue_PCC	Number of samples
Total bilirubin_LogValue	B	0.0280216	0.350097	0.0102673	0.732116	1114
Total bilirubin_LogValue	CD4T	0.0303036	0.312242	-0.0138591	0.64403	1114
Total bilirubin_LogValue	CD8T	0.0103052	0.731164	0.0212999	0.477578	1114
Total bilirubin_LogValue	Mono	-0.0264342	0.378075	-0.0360248	0.229585	1114
Total bilirubin_LogValue	nRBC	0.0160194	0.593266	0.019594	0.513557	1114
Total bilirubin_LogValue	Gran	-0.0100813	0.736787	0.0127577	0.670583	1114
Total bilirubin_LogValue	NK	-0.115574	0.000110593	-0.106033	0.000392535	1114
Total bilirubin_LogValue	aCD4Tnv	-0.0921439	0.00208009	-0.11001	0.000234326	1114
Total bilirubin_LogValue	aBaso	-0.0155508	0.604122	-0.013079	0.662792	1114
Total bilirubin_LogValue	aCD4Tmem	-0.0699444	0.0195566	-0.077409	0.00974838	1114
Total bilirubin_LogValue	aBmem	-0.0382685	0.201847	0.0361106	0.228478	1114
Total bilirubin_LogValue	aBnv	-0.0634683	0.0341651	-0.0662318	0.0270676	1114
Total bilirubin_LogValue	aTreg	0.0450779	0.132678	0.0204237	0.495885	1114
Total bilirubin_LogValue	aCD8Tmem	-0.0111329	0.710508	-9.71718e-05	0.997415	1114
Total bilirubin_LogValue	aCD8Tnv	-0.0783497	0.0088931	-0.0738343	0.0137036	1114
Total bilirubin_LogValue	aEos	-0.0157524	0.59944	-0.0130808	0.662749	1114
Total bilirubin_LogValue	aNK	0.0817006	0.0063644	0.0679948	0.0232369	1114
Total bilirubin_LogValue	aNeu	0.0503491	0.0930233	0.0533482	0.0750999	1114
Total bilirubin_LogValue	aMono	0.0647052	0.030813	0.085831	0.00414612	1114
Mean platelet volume	B	0.0580307	0.0449843	0.0447596	0.122155	1194
Mean platelet volume	CD4T	0.00386961	0.893741	-0.00430464	0.881878	1194
Mean platelet volume	CD8T	0.0204637	0.479914	0.0091161	0.753007	1194
Mean platelet volume	Mono	-0.00227593	0.937382	0.0231676	0.423822	1194
Mean platelet volume	nRBC	0.0343559	0.235523	0.0660479	0.0224693	1194
Mean platelet volume	Gran	-0.03831	0.185877	-0.0368972	0.202643	1194
Mean platelet volume	NK	0.0503805	0.0818337	0.0427763	0.139613	1194
Mean platelet volume	aCD4Tnv	0.010992	0.704366	0.0144109	0.618864	1194
Mean platelet volume	aBaso	0.0559559	0.0532354	0.0418741	0.148163	1194
Mean platelet volume	aCD4Tmem	0.03642	0.208548	0.00469145	0.871352	1194
Mean platelet volume	aBmem	-0.00319036	0.91231	-0.0100833	0.727792	1194
Mean platelet volume	aBnv	0.0245731	0.396245	0.00593257	0.837742	1194
Mean platelet volume	aTreg	-0.0140222	0.628356	-0.0350222	0.226559	1194
Mean platelet volume	aCD8Tmem	-0.0238518	0.410259	-0.0456534	0.114866	1194
Mean platelet volume	aCD8Tnv	-0.00755156	0.794348	-0.0263446	0.363075	1194
Mean platelet volume	aEos	0.00853435	0.768303	-0.0499641	0.0843935	1194
Mean platelet volume	aNK	-0.0127566	0.659683	0.000463585	0.987233	1194
Mean platelet volume	aNeu	0.0045869	0.874195	0.0110873	0.701924	1194
Mean platelet volume	aMono	0.0334236	0.248483	0.0306634	0.289741	1194
Platelet	B	-0.0237903	0.332696	-0.00209004	0.932189	1660
Platelet	CD4T	-0.00284445	0.907807	-0.0110618	0.652446	1660
Platelet	CD8T	0.0543802	0.0267196	-0.0148809	0.544601	1660
Platelet	Mono	-0.000607628	0.980264	-0.0291093	0.235875	1660
Platelet	nRBC	-0.0172459	0.482571	-0.0250204	0.308298	1660
Platelet	Gran	0.0455986	0.0632551	0.0457231	0.0625368	1660
Platelet	NK	0.0326822	0.183214	0.0164999	0.501713	1660
Platelet	aCD4Tnv	0.114685	2.8055e-06	0.0679612	0.0056045	1660
Platelet	aBaso	0.0273797	0.264891	0.0131787	0.59157	1660
Platelet	aCD4Tmem	0.0274552	0.263576	-0.00449827	0.854691	1660
Platelet	aBmem	-0.00684193	0.780586	-0.0577501	0.0186172	1660
Platelet	aBnv	0.119607	1.02359e-06	0.116205	2.06368e-06	1660
Platelet	aTreg	-0.0154298	0.529857	-0.0182879	0.45651	1660
Platelet	aCD8Tmem	-0.0535426	0.029153	-0.0583277	0.0174691	1660
Platelet	aCD8Tnv	-0.00722598	0.768612	0.00467843	0.84894	1660
Platelet	aEos	-0.00319662	0.896454	-0.0168685	0.492206	1660
Platelet	aNK	-0.0292222	0.234062	-0.0362676	0.139668	1660
Platelet	aNeu	-0.0364508	0.137678	-0.0212622	0.386636	1660
Platelet	aMono	-0.0706019	0.00400252	-0.043958	0.0733733	1660
Red blood cell count	B	-0.0335456	0.171906	-0.0460098	0.060908	1660
Red blood cell count	CD4T	-0.0207821	0.397452	-0.0258286	0.292928	1660
Red blood cell count	CD8T	0.0515142	0.035847	0.0603991	0.0138457	1660
Red blood cell count	Mono	-0.008261	0.736621	-0.0149215	0.543504	1660
Red blood cell count	nRBC	-0.00233483	0.92427	-0.0293807	0.231534	1660
Red blood cell count	Gran	-0.166689	8.24868e-12	-0.197462	4.6912e-16	1660
Red blood cell count	NK	0.149525	9.24367e-10	0.131041	8.40972e-08	1660
Red blood cell count	aCD4Tnv	0.136652	2.27513e-08	0.103953	2.19872e-05	1660
Red blood cell count	aBaso	0.0535575	0.0291081	0.0424991	0.0834477	1660
Red blood cell count	aCD4Tmem	0.0807902	0.000985797	0.0577956	0.0185244	1660
Red blood cell count	aBmem	0.0545474	0.0262555	0.00154141	0.949962	1660
Red blood cell count	aBnv	0.0990292	5.30752e-05	0.106382	1.40308e-05	1660
Red blood cell count	aTreg	-0.043231	0.0782619	0.0297466	0.225771	1660
Red blood cell count	aCD8Tmem	-0.0146891	0.5498	-0.0384065	0.117771	1660
Red blood cell count	aCD8Tnv	0.0260225	0.289319	0.0149666	0.542285	1660
Red blood cell count	aEos	0.0334472	0.173167	0.0210127	0.392235	1660
Red blood cell count	aNK	0.0202042	0.410709	0.00920298	0.707896	1660
Red blood cell count	aNeu	0.0446622	0.068879	0.0466271	0.0575203	1660
Red blood cell count	aMono	-0.132863	5.53235e-08	-0.148036	1.35835e-09	1660
Mean corpuscular hemoglobin concentration	B	0.00140879	0.954262	0.00478078	0.845676	1660
Mean corpuscular hemoglobin concentration	CD4T	0.00448954	0.85497	-0.0112114	0.648062	1660
Mean corpuscular hemoglobin concentration	CD8T	0.0194661	0.428018	0.0233078	0.342598	1660
Mean corpuscular hemoglobin concentration	Mono	0.0570085	0.0201876	0.0210694	0.390957	1660
Mean corpuscular hemoglobin concentration	nRBC	0.0454244	0.0642716	0.0308335	0.20926	1660
Mean corpuscular hemoglobin concentration	Gran	-0.129426	1.21314e-07	-0.153194	3.51998e-10	1660
Mean corpuscular hemoglobin concentration	NK	0.0855785	0.0004821	0.0715049	0.00355841	1660
Mean corpuscular hemoglobin concentration	aCD4Tnv	0.0832959	0.000681084	0.0687307	0.00508647	1660
Mean corpuscular hemoglobin concentration	aBaso	0.00629396	0.797762	0.0104597	0.670216	1660
Mean corpuscular hemoglobin concentration	aCD4Tmem	0.0639604	0.00914324	0.0525745	0.0322003	1660
Mean corpuscular hemoglobin concentration	aBmem	0.113794	3.35262e-06	0.0135926	0.579982	1660
Mean corpuscular hemoglobin concentration	aBnv	-0.0152403	0.534926	-0.0295101	0.229484	1660
Mean corpuscular hemoglobin concentration	aTreg	0.0353802	0.149623	0.0133883	0.585687	1660
Mean corpuscular hemoglobin concentration	aCD8Tmem	0.0410558	0.0944874	0.0106591	0.664312	1660
Mean corpuscular hemoglobin concentration	aCD8Tnv	0.0519261	0.0343905	0.0164159	0.503893	1660
Mean corpuscular hemoglobin concentration	aEos	0.0610583	0.0128409	0.0398544	0.104544	1660
Mean corpuscular hemoglobin concentration	aNK	0.0332313	0.17596	0.00930533	0.704799	1660
Mean corpuscular hemoglobin concentration	aNeu	0.0334859	0.172671	0.0442332	0.0715891	1660
Mean corpuscular hemoglobin concentration	aMono	-0.0954965	9.74724e-05	-0.106194	1.45299e-05	1660
White blood cell count	B	0.0243133	0.322175	0.290945	9.58454e-34	1660
White blood cell count	CD4T	-0.01902	0.438683	0.038815	0.113913	1660
White blood cell count	CD8T	0.115957	2.17024e-06	0.216114	5.38998e-19	1660
White blood cell count	Mono	-0.126662	2.24793e-07	0.117481	1.59005e-06	1660
White blood cell count	nRBC	-0.232716	7.49686e-22	-0.0784888	0.00137235	1660
White blood cell count	Gran	0.163515	2.05219e-11	0.0841276	0.000601094	1660
White blood cell count	NK	-0.130157	1.02832e-07	-0.0924506	0.000161966	1660
White blood cell count	aCD4Tnv	-0.101803	3.24673e-05	-0.000806055	0.973821	1660
White blood cell count	aBaso	-0.219139	1.69045e-19	-0.115994	2.15399e-06	1660
White blood cell count	aCD4Tmem	-0.258247	1.0652e-26	-0.0931495	0.000144343	1660
White blood cell count	aBmem	-0.197484	4.65576e-16	0.0473544	0.0537319	1660
White blood cell count	aBnv	-0.0624489	0.01093	-0.0941289	0.000122661	1660
White blood cell count	aTreg	0.0175707	0.47436	0.0633224	0.00986293	1660
White blood cell count	aCD8Tmem	-0.235218	2.65673e-22	-0.0762867	0.00186866	1660
White blood cell count	aCD8Tnv	-0.170858	2.42408e-12	-0.0732818	0.00281273	1660
White blood cell count	aEos	-0.184653	3.37782e-14	-0.0394653	0.107977	1660
White blood cell count	aNK	-0.169827	3.29083e-12	-0.123224	4.75526e-07	1660
White blood cell count	aNeu	0.184846	3.1733e-14	0.0540139	0.0277614	1660
White blood cell count	aMono	-0.00876267	0.721274	-0.0546083	0.0260884	1660
Mean corpuscular volume	B	0.00872652	0.722377	0.0390886	0.111385	1660
Mean corpuscular volume	CD4T	0.0125666	0.608907	0.000729771	0.976298	1660
Mean corpuscular volume	CD8T	-0.0357272	0.145668	-0.032337	0.187885	1660
Mean corpuscular volume	Mono	0.0292599	0.233459	0.0167263	0.495861	1660
Mean corpuscular volume	nRBC	0.0501382	0.0410988	0.0737179	0.002653	1660
Mean corpuscular volume	Gran	0.00607778	0.804565	0.00132953	0.956833	1660
Mean corpuscular volume	NK	-0.0513752	0.0363501	-0.0546434	0.0259923	1660
Mean corpuscular volume	aCD4Tnv	-0.0587964	0.0165833	-0.0227644	0.353972	1660
Mean corpuscular volume	aBaso	-0.0466499	0.0573984	-0.052764	0.0315832	1660
Mean corpuscular volume	aCD4Tmem	-0.0313539	0.20167	-0.0219821	0.370758	1660
Mean corpuscular volume	aBmem	-0.0178839	0.46652	-0.0271336	0.269213	1660
Mean corpuscular volume	aBnv	-0.188689	9.06628e-15	-0.196122	7.44237e-16	1660
Mean corpuscular volume	aTreg	0.036082	0.141707	-0.0234228	0.34022	1660
Mean corpuscular volume	aCD8Tmem	-0.0409379	0.0954389	-0.0057862	0.813765	1660
Mean corpuscular volume	aCD8Tnv	-0.0458391	0.0618732	-0.0704683	0.00407229	1660
Mean corpuscular volume	aEos	0.0519818	0.0341975	0.0377162	0.124523	1660
Mean corpuscular volume	aNK	0.0168661	0.492268	0.0269174	0.273048	1660
Mean corpuscular volume	aNeu	0.042502	0.0834268	0.0610153	0.0129044	1660
Mean corpuscular volume	aMono	0.050406	0.0400284	0.0454979	0.0638408	1660
Mean corpuscular hemoglobin	B	0.00192086	0.937667	0.0352684	0.150915	1660
Mean corpuscular hemoglobin	CD4T	0.0130344	0.595637	-0.00531414	0.828713	1660
Mean corpuscular hemoglobin	CD8T	-0.0252284	0.304293	-0.0163446	0.505749	1660
Mean corpuscular hemoglobin	Mono	0.0446112	0.0691964	0.0261778	0.286449	1660
Mean corpuscular hemoglobin	nRBC	0.06388	0.00923124	0.0742739	0.00246134	1660
Mean corpuscular hemoglobin	Gran	-0.0423049	0.0848692	-0.0678	0.00571884	1660
Mean corpuscular hemoglobin	NK	0.00177313	0.942452	-0.0115066	0.639444	1660
Mean corpuscular hemoglobin	aCD4Tnv	-0.0200356	0.414625	0.0137171	0.576514	1660
Mean corpuscular hemoglobin	aBaso	-0.0352028	0.151676	-0.0365874	0.136209	1660
Mean corpuscular hemoglobin	aCD4Tmem	-0.0063382	0.796371	0.00710518	0.772373	1660
Mean corpuscular hemoglobin	aBmem	0.03261	0.184184	-0.0161697	0.510314	1660
Mean corpuscular hemoglobin	aBnv	-0.163414	2.11203e-11	-0.17331	1.1626e-12	1660
Mean corpuscular hemoglobin	aTreg	0.0482151	0.0495192	-0.0119178	0.62752	1660
Mean corpuscular hemoglobin	aCD8Tmem	-0.0102885	0.675304	-0.00120029	0.961026	1660
Mean corpuscular hemoglobin	aCD8Tnv	-0.00836673	0.733378	-0.0485376	0.0480135	1660
Mean corpuscular hemoglobin	aEos	0.0646378	0.0084307	0.0494635	0.0439035	1660
Mean corpuscular hemoglobin	aNK	0.0200428	0.414459	0.0260345	0.289097	1660
Mean corpuscular hemoglobin	aNeu	0.048222	0.0494866	0.0680228	0.0055613	1660
Mean corpuscular hemoglobin	aMono	0.0088317	0.719171	-0.00961179	0.695555	1660
Red cell distribution width_LogValue	B	0.0372104	0.130006	0.024616	0.316623	1657
Red cell distribution width_LogValue	CD4T	0.0192094	0.434553	0.00953756	0.69805	1657
Red cell distribution width_LogValue	CD8T	-0.0136265	0.579379	-0.00403645	0.869585	1657
Red cell distribution width_LogValue	Mono	-0.0652176	0.007917	-0.0248164	0.312698	1657
Red cell distribution width_LogValue	nRBC	-0.074696	0.00234583	-0.00973572	0.692094	1657
Red cell distribution width_LogValue	Gran	0.177349	3.55528e-13	0.221117	8.46967e-20	1657
Red cell distribution width_LogValue	NK	-0.169766	3.50388e-12	-0.143573	4.34866e-09	1657
Red cell distribution width_LogValue	aCD4Tnv	-0.178674	2.35933e-13	-0.157307	1.20521e-10	1657
Red cell distribution width_LogValue	aBaso	-0.0340164	0.166347	-0.0342326	0.163669	1657
Red cell distribution width_LogValue	aCD4Tmem	-0.135277	3.24068e-08	-0.121949	6.39291e-07	1657
Red cell distribution width_LogValue	aBmem	-0.166494	9.1103e-12	-0.031538	0.199441	1657
Red cell distribution width_LogValue	aBnv	-0.00601612	0.80668	0.00579001	0.81381	1657
Red cell distribution width_LogValue	aTreg	0.0485803	0.0480191	0.0217492	0.376284	1657
Red cell distribution width_LogValue	aCD8Tmem	-0.0594414	0.0155225	-0.0063923	0.794854	1657
Red cell distribution width_LogValue	aCD8Tnv	-0.100839	3.91932e-05	-0.0587869	0.0166994	1657
Red cell distribution width_LogValue	aEos	-0.106269	1.45865e-05	-0.0675525	0.0059436	1657
Red cell distribution width_LogValue	aNK	-0.0145644	0.553552	-0.00309709	0.899751	1657
Red cell distribution width_LogValue	aNeu	-0.0221533	0.367478	-0.0324244	0.187093	1657
Red cell distribution width_LogValue	aMono	0.175464	6.34065e-13	0.190694	4.93633e-15	1657
Hemoglobin_LogValue	B	-0.0251539	0.305724	-0.0259099	0.29141	1660
Hemoglobin_LogValue	CD4T	-0.0161755	0.51016	-0.0285245	0.245424	1660
Hemoglobin_LogValue	CD8T	0.0416971	0.0894459	0.0488971	0.0463809	1660
Hemoglobin_LogValue	Mono	0.0216365	0.378329	0.00207386	0.932713	1660
Hemoglobin_LogValue	nRBC	0.0412872	0.0926429	0.013628	0.578995	1660
Hemoglobin_LogValue	Gran	-0.210526	4.38528e-18	-0.247235	1.53745e-24	1660
Hemoglobin_LogValue	NK	0.144885	3.03051e-09	0.130705	9.07863e-08	1660
Hemoglobin_LogValue	aCD4Tnv	0.138304	1.53231e-08	0.122778	5.23287e-07	1660
Hemoglobin_LogValue	aBaso	0.0293503	0.232016	0.0197384	0.421583	1660
Hemoglobin_LogValue	aCD4Tmem	0.0798372	0.00113169	0.0715978	0.00351533	1660
Hemoglobin_LogValue	aBmem	0.0778127	0.00151	-0.00775698	0.752147	1660
Hemoglobin_LogValue	aBnv	-0.00341484	0.889429	0.00483636	0.843905	1660
Hemoglobin_LogValue	aTreg	-0.0234463	0.339736	0.0162078	0.509318	1660
Hemoglobin_LogValue	aCD8Tmem	-0.0176155	0.473234	-0.0409466	0.0953685	1660
Hemoglobin_LogValue	aCD8Tnv	0.0135218	0.581956	-0.0110678	0.652271	1660
Hemoglobin_LogValue	aEos	0.0713661	0.00362361	0.048289	0.0491708	1660
Hemoglobin_LogValue	aNK	0.0436595	0.0753496	0.0206199	0.401148	1660
Hemoglobin_LogValue	aNeu	0.0835557	0.0006551	0.0893982	0.000265402	1660
Hemoglobin_LogValue	aMono	-0.139538	1.13736e-08	-0.165821	1.06007e-11	1660
Hematocrit	B	-0.0293856	0.231456	-0.0318039	0.195271	1660
Hematocrit	CD4T	-0.0264319	0.281796	-0.026139	0.287165	1660
Hematocrit	CD8T	0.0420722	0.086599	0.0461187	0.060299	1660
Hematocrit	Mono	0.0110215	0.65363	-0.00133311	0.956717	1660
Hematocrit	nRBC	0.0251063	0.30664	0.00379095	0.877342	1660
Hematocrit	Gran	-0.194498	1.29639e-15	-0.223144	3.54651e-20	1660
Hematocrit	NK	0.137262	1.96708e-08	0.114877	2.6996e-06	1660
Hematocrit	aCD4Tnv	0.125414	2.95711e-07	0.105949	1.52106e-05	1660
Hematocrit	aBaso	0.0245437	0.317609	0.0169209	0.49086	1660
Hematocrit	aCD4Tmem	0.0699356	0.00436178	0.0539328	0.0279965	1660
Hematocrit	aBmem	0.0480404	0.0503509	-0.00916414	0.709073	1660
Hematocrit	aBnv	0.00165059	0.946423	0.0102086	0.677683	1660
Hematocrit	aTreg	-0.0363033	0.139279	0.0166863	0.496894	1660
Hematocrit	aCD8Tmem	-0.0359096	0.143621	-0.0454661	0.0640267	1660
Hematocrit	aCD8Tnv	-0.00457096	0.85237	-0.0218847	0.372883	1660
Hematocrit	aEos	0.0599584	0.0145556	0.042424	0.0839954	1660
Hematocrit	aNK	0.0373618	0.128104	0.0279965	0.254274	1660
Hematocrit	aNeu	0.0882176	0.000319972	0.0867967	0.000399543	1660
Hematocrit	aMono	-0.134826	3.50181e-08	-0.143621	4.16084e-09	1660

## Sheet: SI table S9
table S9: Cox-regression results of clock extrinsic age accelerations with mortality in the GenS cohort.
All-cause mortality
Clock	n_events	n	logHR	SE	P	local_P (Schoenfeld)	global_P (Schoenfeld)
Adjusted for Demographics & Lifestyle
Horv_accel	842	18859	0.123871	0.0280045	9.72e-06	0.077369	0.251447
Han_accel	842	18859	0.165978	0.0253399	5.75e-11	0.187183	0.3335
Pheno_accel	842	18859	0.283774	0.0274586	4.91e-25	0.0834666	0.309427
PoAM_accel	842	18859	0.403693	0.0359185	2.62e-29	0.00566489	0.0415694
PACE_accel	842	18859	0.420025	0.0346243	7.24e-34	0.00293148	0.0360914
Grim_accel	842	18859	0.435577	0.0268052	2.24e-59	0.376646	0.417979
Grim2_accel	842	18859	0.492823	0.0283932	1.74e-67	0.199896	0.358716
Adjusted for Demographics & Lifestyle + 19 immune-cell fractions
Horv_accel	842	18859	0.101745	0.0285605	0.000367425	0.177393	0.451875
Han_accel	842	18859	0.111453	0.0290102	0.000122108	0.200101	0.442099
Pheno_accel	842	18859	0.21992	0.0303768	4.5e-13	0.0814639	0.428792
PoAM_accel	842	18859	0.439748	0.0424375	3.68e-25	0.00712683	0.162878
PACE_accel	842	18859	0.388048	0.0379659	1.6e-24	0.00483732	0.192768
Grim_accel	842	18859	0.410223	0.031907	7.87e-38	0.408815	0.376294
Grim2_accel	842	18859	0.471263	0.0337201	2.19e-44	0.227568	0.376779
Adjusted for Demographics & Lifestyle + 19 immune-cell fractions + baseline Co-morbidity
Horv_accel	18859	842	0.0882034	0.028164	0.00173752	0.349495	0.143406
Han_accel	18859	842	0.099877	0.0288492	0.000536107	0.40981	0.144031
Pheno_accel	18859	842	0.186202	0.0303142	8.12877e-10	0.170859	0.113378
PoAM_accel	18859	842	0.402535	0.043221	1.2377e-20	0.0129199	0.0644985
PACE_accel	18859	842	0.345931	0.0386801	3.77382e-19	0.013247	0.0835619
Grim_accel	18859	842	0.373721	0.0325362	1.54587e-30	0.707253	0.0536308
Grim2_accel	18859	842	0.431398	0.0343965	4.40274e-36	0.449543	0.0607354
Cancer-Specific Mortality
Adjusted for Demographics & Lifestyle + 19 immune-cell fractions
Horv_accel	18859	383	0.12123	0.041711	0.00365581	0.380632	0.843896
Han_accel	18859	383	0.123127	0.0436167	0.0047585	0.243082	0.810164
Pheno_accel	18859	383	0.20686	0.0467655	9.71837e-06	0.0732591	0.765801
PoAM_accel	18859	383	0.389238	0.0623479	4.29277e-10	0.305844	0.644894
PACE_accel	18859	383	0.315352	0.0566966	2.66556e-08	0.297671	0.703602
Grim_accel	18859	383	0.381844	0.048766	4.87436e-15	0.61137	0.795524
Grim2_accel	18859	383	0.432417	0.0514111	4.06611e-17	0.464881	0.760975
Adjusted for Demographics & Lifestyle + 19 immune-cell fractions + baseline Cancer
Horv_accel	18859	383	0.107491	0.0405095	0.007967	0.585273	0.78646
Han_accel	18859	383	0.109173	0.0429349	0.0109979	0.389254	0.765041
Pheno_accel	18859	383	0.183436	0.0455596	5.66619e-05	0.139137	0.747247
PoAM_accel	18859	383	0.377785	0.0628431	1.8375e-09	0.335068	0.572034
PACE_accel	18859	383	0.302925	0.0572131	1.1922e-07	0.331114	0.638258
Grim_accel	18859	383	0.358611	0.0485537	1.51473e-13	0.891055	0.752799
Grim2_accel	18859	383	0.41101	0.0512343	1.03902e-15	0.704251	0.72778
CVD-Specific Mortality
Adjusted for Demographics & Lifestyle + 19 immune-cell fractions
Horv_accel	18859	205	0.128319	0.0550115	0.0196699	0.449776	0.783044
Han_accel	18859	205	0.11001	0.0570335	0.0537477	0.952285	0.840316
Pheno_accel	18859	205	0.285713	0.0574179	6.4904e-07	0.783295	0.858156
PoAM_accel	18859	205	0.465069	0.0876757	1.13032e-07	0.0165595	0.722799
PACE_accel	18859	205	0.484789	0.0760919	1.87685e-10	0.0972199	0.830861
Grim_accel	18859	205	0.518515	0.0616973	4.30845e-17	0.882104	0.921764
Grim2_accel	18859	205	0.577338	0.0660388	2.28208e-18	0.87978	0.929767
Adjusted for Demographics & Lifestyle + 19 immune-cell fractions + baseline CVD
Horv_accel	18859	205	0.144148	0.0571718	0.0116917	0.496031	0.784085
Han_accel	18859	205	0.139335	0.0586175	0.0174535	0.948131	0.847039
Pheno_accel	18859	205	0.287671	0.0600092	1.63672e-06	0.95733	0.857656
PoAM_accel	18859	205	0.450883	0.0871358	2.28541e-07	0.0174474	0.737109
PACE_accel	18859	205	0.461285	0.0764351	1.58973e-09	0.0915998	0.822303
Grim_accel	18859	205	0.523119	0.0635419	1.83103e-16	0.857072	0.915754
Grim2_accel	18859	205	0.57691	0.0680587	2.31743e-17	0.667606	0.920401
